# Supplementary material for: Genomic inbreeding measures applied to a population of mice divergently selected for birth weight environmental variance
Source: Front Genet. 2023 Dec 14;14:1303748. doi: 10.3389/fgene.2023.1303748 (PMC10752941; doi:10.3389/fgene.2023.1303748)
Supplement: Supplementary file 1 [file Table2.XLSX]

## Sheet: Hoja1
Table S2. Correlation coefficients between molecular and pedigree inbreeding coefficients (F) of individuals from initial generations (1, 2, 3, and 4), intermediate generations (16, 17, 18, and 19), and most recent generations (23, 24, 25, and 26). Description: FPED was computed from pedigree. FNEJ was computed from the diagonal of the Nejati-Javaremi genomic matrix. FL&H was computed from the di…
Initial generations	FPED	FNEJ	FL&H	FVR1	FVR2	FYAN	FROH
FPED	1	0.24	0.24	0.11	0.12	0.2	0.25
FNEJ		1	1	0.53	0.36	0.83	0.83
FL&H			1	0.53	0.36	0.84	0.83
FVR1				1	0.96	0.89	0.4
FVR2					1	0.8	0.26
FYAN						1	0.67
FROH							1
Intermediate generations
FPED	1	0.39	0.39	0.27	0.22	0.33	0.4
FNEJ		1	1	0.68	0.5	0.86	0.94
FL&H			1	0.68	0.5	0.86	0.94
FVR1				1	0.94	0.91	0.6
FVR2					1	0.86	0.43
FYAN						1	0.79
FROH							1
Most recent generations
FPED	1	0.22	0.22	0.17	0.13	0.17	0.21
FNEJ		1	1	0.74	0.62	0.85	0.91
FL&H			1	0.74	0.62	0.85	0.91
FVR1				1	0.97	0.96	0.66
FVR2					1	0.93	0.54
FYAN						1	0.77
FROH							1
