# Supplementary material for: Genomic inbreeding measures applied to a population of mice divergently selected for birth weight environmental variance
Source: Front Genet. 2023 Dec 14;14:1303748. doi: 10.3389/fgene.2023.1303748 (PMC10752941; doi:10.3389/fgene.2023.1303748)
Supplement: Supplementary file 2 [file Table3.XLSX]

## Sheet: Hoja2
Table S3. Correlation coefficients between molecular and pedigree increases in inbreeding (∆F) of individuals from initial generations (1, 2, 3, and 4), intermediate generations (16, 17, 18, and 19), and most recent generations (23, 24, 25, and 26) based on the increase in inbreeding. ∆FPEDi was derived from pedigree referenced against the number of equivalent generations of the individual. ∆FPED…
Initial generations	∆FPEDi	∆FPEDt	∆FNEJ0	∆FL&H	∆FL&H0	∆FVR1	∆FVR2	∆FYAN	∆FROH0
∆FPEDi	1	0.73	0.18	0.18	0.1	0.08	0.06	0.15	0.18
∆FPEDt		1	0.17	0.18	0.21	0	-0.02	0.11	0.2
∆FNEJ0			1	1	0.5	0.54	0.37	0.84	0.79
∆FL&H				1	0.55	0.54	0.38	0.84	0.79
∆FL&H0					1	0.26	0.26	0.45	0.43
∆FVR1						1	0.96	0.89	0.37
∆FVR2							1	0.8	0.24
∆FYAN								1	0.64
∆FROH0									1
Intermediate generations
∆FPEDi	1	0.73	0.34	0.35	0.6	0.19	0.12	0.27	0.34
∆FPEDt		1	0.34	0.34	0.39	0.21	0.15	0.27	0.33
∆FNEJ0			1	1	0.87	0.66	0.47	0.85	0.94
∆FL&H				1	0.88	0.66	0.47	0.85	0.94
∆FL&H0					1	0.54	0.36	0.72	0.82
∆FVR1						1	0.93	0.91	0.57
∆FVR2							1	0.85	0.39
∆FYAN								1	0.77
∆FROH0									1
More recent generations
∆FPEDi	1	0.68	0.21	0.21	0.25	0.08	0.05	0.12	0.25
∆FPEDt		1	0.14	0.13	-0.03	0.1	0.1	0.12	0.17
∆FNEJ0			1	1	0.92	0.74	0.61	0.85	0.92
∆FL&H				1	0.93	0.74	0.61	0.85	0.92
∆FL&H0					1	0.7	0.57	0.79	0.84
∆FVR1						1	0.96	0.96	0.67
∆FVR2							1	0.93	0.54
∆FYAN								1	0.78
∆FROH0									1
