# Supplementary material for: Genomic inbreeding measures applied to a population of mice divergently selected for birth weight environmental variance
Source: Front Genet. 2023 Dec 14;14:1303748. doi: 10.3389/fgene.2023.1303748 (PMC10752941; doi:10.3389/fgene.2023.1303748)
Supplement: Supplementary file 4 [file Table1.XLSX]

## Sheet: Table S1
Table S1. Inbreeding coefficients of the individuals (F) of the selected population calculated using pedigree and molecular information. FPED was derived from pedigree. FPED0 was obtained by standardising FPED against the mean FPED of the first generation of selection. FNEJ was derived from the Nejati-Javaremi genomic matrix. FNEJ0 was obtained by standardising FNEJ against the mean FNEJ of the f…
Individual identification	Generation of selection	FPED	FNEJ	FNEJ0	FL&H	FL&H0	FVR1	FVR2	FYAN	FROH	FROH0
20571342	1	0.214395	0.67637	0.16238	0.143603	0.1624	0.163421	0.227276	0.165393	0.623104	0.176148
20832342	1	0.147804	0.61867	0.0130422	-0.00908572	0.0130631	0.154407	0.237715	0.0773462	0.531778	-0.0234803
20581342	1	0.266832	0.744489	0.338688	0.323889	0.338729	0.35441	0.437869	0.360277	0.695741	0.334925
20611342	1	0.258646	0.668986	0.143271	0.123973	0.143201	0.17273	0.228145	0.134903	0.605669	0.138038
20621342	1	0.326105	0.700497	0.224826	0.207465	0.224861	0.269519	0.32002	0.230726	0.654722	0.245263
20451342	1	0.114094	0.62016	0.016898	-0.00516043	0.0169022	0.166359	0.219079	0.0693671	0.561428	0.041333
20452342	1	0.114415	0.683746	0.181472	0.163133	0.181502	0.191674	0.241445	0.186621	0.628929	0.18888
20471342	1	0.0768714	0.597225	-0.042462	-0.065865	-0.0424699	0.0837398	0.128279	0.00709005	0.528573	-0.0304863
20472342	1	0.114415	0.659164	0.11785	0.097952	0.117751	0.0855666	0.10182	0.0802768	0.603618	0.133555
20491342	1	0.350565	0.72274	0.282397	0.265923	0.282036	0.293029	0.356517	0.264167	0.666551	0.271119
20492342	1	0.0755925	0.594426	-0.0497045	-0.07329	-0.0497319	-0.0142332	-0.000334093	-0.0535684	0.517965	-0.0536731
20501342	1	0.235918	0.685935	0.187138	0.168899	0.187141	0.160361	0.194584	0.158444	0.61676	0.162282
20502342	1	0.131867	0.678296	0.167367	0.14873	0.167415	0.190503	0.258602	0.177536	0.618473	0.166025
20512342	1	0.333453	0.685018	0.184764	0.165968	0.184275	0.253485	0.399703	0.258288	0.627917	0.18667
20521342	1	0.126796	0.632132	0.0478859	0.0265879	0.0479537	0.100689	0.149005	0.070793	0.577916	0.0773729
20522342	1	0.0810828	0.595899	-0.0458933	-0.0693713	-0.0458992	-0.0152477	0.0279121	-0.0316031	0.532707	-0.0214489
20531342	1	0.350701	0.738844	0.324076	0.308952	0.32412	0.415167	0.517561	0.39419	0.694272	0.331713
20532342	1	0.0644951	0.585479	-0.0728615	-0.0969468	-0.0728695	-0.0842381	-0.0581411	-0.0852241	0.529635	-0.0281637
20541342	1	0.126796	0.649661	0.0932539	0.072935	0.0932835	0.206107	0.278825	0.136682	0.595999	0.116901
20542342	1	0.131867	0.637973	0.0630019	0.0420639	0.06309	0.0492276	0.101094	0.061838	0.563844	0.0466133
20551342	1	0.350701	0.714344	0.260666	0.244026	0.260619	0.295193	0.373351	0.274632	0.65685	0.249914
20552342	1	0.149753	0.642195	0.0739292	0.0531797	0.0739619	0.108191	0.138237	0.0694016	0.578369	0.0783634
20561342	1	0.340539	0.692439	0.203972	0.186076	0.203941	0.237246	0.269942	0.196826	0.627835	0.186491
20562342	1	0.0247803	0.576818	-0.0952779	-0.119853	-0.0952728	-0.0525832	-0.022243	-0.091405	0.511236	-0.0683818
20591342	1	0.350669	0.75161	0.357118	0.34267	0.357098	0.378648	0.447467	0.365271	0.700469	0.34526
20592342	1	0.0677848	0.611011	-0.00678142	-0.0294445	-0.00684878	-0.0508798	-0.0266802	-0.0427777	0.548185	0.012384
20601342	1	0.0836811	0.587456	-0.0677461	-0.0917052	-0.0677429	-0.00278371	0.0165515	-0.0438877	0.517404	-0.0549002
20602342	1	0.0211182	0.587598	-0.0673779	-0.0913985	-0.0674429	-0.0524921	-0.039304	-0.0699768	0.539693	-0.00617793
20612342	1	0.0946687	0.605784	-0.0203085	-0.0432033	-0.0203056	0.0848367	0.137626	0.0274447	0.528643	-0.0303317
20631342	1	0.349044	0.726501	0.29213	0.276254	0.29214	0.250652	0.280308	0.257815	0.679414	0.299236
20632342	1	0.0896395	0.664531	0.131741	0.112258	0.131744	0.0324127	0.0293729	0.0651986	0.603067	0.13235
20651342	1	0.110093	0.609246	-0.0113497	-0.0339975	-0.0113019	0.0528511	0.0885808	0.00671146	0.541497	-0.00223478
20652342	1	0.0447311	0.626029	0.0320887	0.0103565	0.0320786	0.117744	0.134239	0.0531423	0.565486	0.0502016
20661342	1	0.0833268	0.597816	-0.0409317	-0.0642378	-0.0408784	-0.00241864	0.0270324	-0.0366909	0.533498	-0.0197196
20682342	1	0.114094	0.65437	0.10544	0.0853421	0.105418	0.103833	0.125555	0.100328	0.580274	0.082526
20691342	1	0.0857553	0.606704	-0.0179269	-0.0407231	-0.0178798	0.0423125	0.0838824	0.00405691	0.543357	0.00183051
20712342	1	0.350434	0.705877	0.238751	0.221529	0.238616	0.27502	0.361533	0.257281	0.653172	0.241875
20721342	1	0.150979	0.643696	0.0778158	0.057114	0.0778098	0.0976155	0.128555	0.066309	0.577098	0.0755854
20722342	1	0.0247803	0.580034	-0.0869547	-0.111385	-0.0869909	0.00885877	0.0335408	-0.06762	0.519708	-0.0498622
20731342	1	0.119268	0.667233	0.138733	0.119448	0.138776	0.203594	0.255153	0.162289	0.614602	0.157565
20732342	1	0.0927818	0.641054	0.0709781	0.0502005	0.0710481	0.0534689	0.105094	0.057676	0.590059	0.103917
20741342	1	0.157651	0.622042	0.0217688	-0.000146615	0.021806	-0.0173417	0.0122064	-0.0120426	0.574217	0.069287
20742342	1	0.0777364	0.646233	0.0843823	0.0638543	0.0844022	0.04534	0.0476033	0.0480488	0.560316	0.0389013
20771342	1	0.34893	0.741476	0.33089	0.315881	0.330897	0.391881	0.521931	0.401043	0.698047	0.339965
20772342	1	0.11501	0.646667	0.0855034	0.0650181	0.0855404	0.0883738	0.116131	0.0669971	0.594003	0.112537
20781342	1	0.0928829	0.641713	0.0726824	0.0519014	0.0727116	0.0892138	0.122028	0.0760726	0.587346	0.0979854
20791342	1	0.0946687	0.603965	-0.0250156	-0.0479703	-0.024968	0.0707988	0.121029	0.0160717	0.534633	-0.017239
20821342	1	0.107127	0.592633	-0.0543467	-0.0779258	-0.0542659	-0.0143724	0.0372973	-0.0230028	0.541905	-0.00134306
20831342	1	0.0933285	0.634195	0.0532257	0.0319813	0.0532287	0.160894	0.237956	0.120981	0.578543	0.0787428
20841342	1	0.353203	0.724277	0.286374	0.270351	0.286367	0.345675	0.40707	0.302141	0.678109	0.296383
20842342	1	0.114415	0.692672	0.204575	0.186656	0.204508	0.138037	0.159572	0.156191	0.635577	0.203413
20852342	1	0.353203	0.735765	0.316107	0.300627	0.315978	0.333803	0.4013	0.326456	0.68482	0.311053
20861342	1	0.112085	0.611871	-0.00455445	-0.0271323	-0.00458738	0.0549911	0.0927763	0.00440745	0.523103	-0.0424415
20862342	1	0.10856	0.651861	0.0989485	0.0787737	0.0989941	0.100768	0.151908	0.0960481	0.593835	0.11217
20641342	1	0.33821	0.704339	0.234771	0.217595	0.234768	0.293234	0.397704	0.289529	0.655497	0.246957
20671342	1	0.336957	0.704097	0.234146	0.216595	0.233791	0.267298	0.351982	0.260156	0.654089	0.243879
20701342	1	0.0840169	0.647191	0.0868618	0.0663746	0.0868671	0.137007	0.186068	0.114018	0.567408	0.0544043
20751342	1	0.232121	0.724415	0.286731	0.270749	0.286755	0.288284	0.346275	0.286059	0.666743	0.271538
20761342	1	0.0859318	0.61378	0.000387017	-0.0220098	0.000422704	-0.00792928	0.0212772	-0.0191811	0.543828	0.00286085
20801342	1	0.125836	0.651873	0.0989781	0.0785856	0.0988101	0.0604293	0.0883115	0.0684761	0.593314	0.111032
20811342	1	0.124846	0.690814	0.199766	0.181857	0.199815	0.225537	0.307363	0.227803	0.649306	0.233422
20481342	1	0.184163	0.70638	0.240054	0.22307	0.240123	0.240815	0.330663	0.263252	0.659398	0.255482
20482342	1	0.253943	0.708609	0.245823	0.228907	0.245832	0.263257	0.377518	0.284785	0.659865	0.256503
20572342	1	0.0195312	0.643139	0.0763727	0.0556062	0.0763351	0.0244407	-0.0129424	0.0340467	0.561908	0.04238
20582342	1	0.0151367	0.625525	0.0307858	0.00902523	0.0307765	0.0618479	0.0766948	0.0358569	0.562502	0.0436796
20622342	1	0.0693359	0.599344	-0.0369771	-0.0602072	-0.0369363	0.00779179	0.0268265	-0.0344221	0.520474	-0.0481895
20642342	1	0.00488281	0.583014	-0.0792416	-0.103436	-0.0792167	-0.072603	-0.0627477	-0.0851489	0.504075	-0.0840362
20702342	1	0.248447	0.682199	0.177469	0.159034	0.177493	0.224937	0.271244	0.194167	0.622924	0.175756
20762342	1	0.0151367	0.612749	-0.0022827	-0.024755	-0.00226219	-0.025025	-0.0380112	-0.0319802	0.529713	-0.0279945
20802342	1	0.0209961	0.626821	0.0341379	0.0124736	0.0341492	0.0785129	0.086706	0.0374108	0.538304	-0.00921533
20442343	2	0.0859318	0.63015	0.0427563	0.021311	0.0427926	0.0299364	0.0852973	0.0404008	0.56424	0.0474786
20461343	2	0.0262756	0.619635	0.01554	-0.00654808	0.015545	0.0205512	0.0304076	0.0022525	0.555779	0.0289836
20462343	2	0.0276184	0.5928	-0.0539144	-0.0775692	-0.0539172	0.0439061	0.0588126	-0.0356418	0.519853	-0.0495453
20471343	2	0.065918	0.590049	-0.0610345	-0.0849196	-0.0611063	-0.03262	-0.00895338	-0.0542957	0.543267	0.00163337
20472343	2	0.0258789	0.60764	-0.0155044	-0.0382836	-0.0154939	0.092318	0.108271	0.0272886	0.52438	-0.0396515
20481343	2	0.119268	0.664883	0.132651	0.113149	0.132615	0.228936	0.317873	0.18028	0.611474	0.150726
20482343	2	0.114415	0.679932	0.1716	0.152976	0.171568	0.149987	0.193087	0.149626	0.624305	0.178774
20491343	2	0.0200195	0.601835	-0.030529	-0.0535837	-0.0304582	0.0134991	0.0203213	-0.00958232	0.519363	-0.0506165
20492343	2	0.0151367	0.623361	0.0251849	0.00313398	0.0250146	0.00247883	-0.0251659	-0.0026442	0.561476	0.0414359
20501343	2	0.0297852	0.631173	0.0454017	0.0240377	0.0454595	0.00459019	-0.0167266	0.0110953	0.548595	0.0132807
20511343	2	0.0258789	0.607398	-0.0161319	-0.0389484	-0.0161441	-0.0281217	-0.0328789	-0.0307454	0.542613	0.000205027
20531343	2	0.019043	0.61271	-0.00238251	-0.024869	-0.00237376	-0.0333441	-0.0666631	-0.0340982	0.541935	-0.00127733
20532343	2	0.0258789	0.630401	0.0434056	0.0219047	0.0433733	-0.0152116	-0.0389175	0.011891	0.549521	0.0153043
20541343	2	0.019043	0.639492	0.0669345	0.0459562	0.0668969	0.14505	0.129401	0.0808108	0.561547	0.0415921
20552343	2	0.0117188	0.623634	0.0258892	0.00410112	0.0259605	-0.0557833	-0.0833668	-0.0282626	0.546405	0.008494
20561343	2	0.0229492	0.60106	-0.0325348	-0.055666	-0.0324948	-0.048273	-0.0603041	-0.0534726	0.523472	-0.0416363
20562343	2	0.0327148	0.63109	0.0451892	0.0238237	0.0452502	0.102545	0.134476	0.0772009	0.559378	0.0368513
20571343	2	0.0768714	0.630458	0.043552	0.0220495	0.043515	0.014442	0.0117655	0.0147676	0.565408	0.0500322
20582343	2	0.0447311	0.621073	0.0192633	-0.00279838	0.0192124	0.0692206	0.0728596	0.0285423	0.559254	0.0365791
20601343	2	0.019043	0.646305	0.0845675	0.0640211	0.0845652	0.0465355	0.0380983	0.0639918	0.5862	0.0954806
20602343	2	0.0234375	0.589065	-0.0635804	-0.0876284	-0.0637556	-0.0152824	-0.00909872	-0.0597953	0.529925	-0.0275295
20611343	2	0.00488281	0.584535	-0.0753049	-0.0993957	-0.0752646	-0.0260799	-0.0267629	-0.069725	0.508516	-0.0743272
20612343	2	0.104782	0.631654	0.0466474	0.0252169	0.0466128	0.0191945	0.046145	0.0185484	0.567861	0.0553937
20621343	2	0.0833268	0.675058	0.158986	0.140096	0.15897	0.132636	0.116492	0.123075	0.613306	0.154732
20622343	2	0.125836	0.650953	0.0965966	0.0763254	0.0965995	0.105605	0.133334	0.0713531	0.597402	0.119966
20631343	2	0.0229492	0.6014	-0.0316559	-0.0549362	-0.031781	-0.0303966	-0.0443004	-0.0432641	0.524945	-0.0384157
20632343	2	0.0195312	0.614134	0.00130314	-0.0211327	0.00128054	-0.020198	-0.04312	-0.0184297	0.54565	0.00684336
20641343	2	0.138729	0.631142	0.045323	0.0238989	0.0453238	0.166356	0.236523	0.101171	0.572156	0.0647824
20642343	2	0.0447311	0.608793	-0.0125207	-0.0353968	-0.0126704	0.0189655	0.0150833	-0.0177729	0.542589	0.000152907
20652343	2	0.0151367	0.595252	-0.047568	-0.0710992	-0.0475892	-0.0417669	-0.0538352	-0.065225	0.511656	-0.0674638
20661343	2	0.019043	0.60314	-0.0271511	-0.0502094	-0.0271579	-0.0673683	-0.102867	-0.0592803	0.52392	-0.0406559
20662343	2	0.167232	0.673625	0.155277	0.136314	0.155272	0.15428	0.183622	0.129	0.61144	0.150652
20671343	2	0.150979	0.652886	0.101599	0.0814241	0.101586	0.130703	0.164313	0.0928286	0.596243	0.117435
20672343	2	0.114415	0.678999	0.169185	0.150544	0.169189	0.105369	0.122046	0.116257	0.622857	0.175609
20681343	2	0.0258789	0.618559	0.0127543	-0.00946175	0.0126953	-0.020502	-0.0565808	-0.0176407	0.527197	-0.0334937
20691343	2	0.019043	0.612041	-0.00411506	-0.0266872	-0.00415205	0.0125026	0.000611298	-0.0147097	0.683805	0.308834
20692343	2	0.0825176	0.659186	0.117906	0.0980603	0.117857	0.166637	0.178448	0.121877	0.582884	0.0882319
20701343	2	0.138729	0.635391	0.0563203	0.0351632	0.0563408	0.0833249	0.131129	0.0545818	0.584057	0.0907955
20702343	2	0.0678768	0.642655	0.0751208	0.0541784	0.0749386	0.0164637	0.0144025	0.0316794	0.584181	0.0910681
20711343	2	0.0693359	0.633061	0.0502884	0.0289877	0.0503009	0.0784339	0.0962443	0.0711632	0.569826	0.0596895
20721343	2	0.0166016	0.638352	0.0639844	0.0429516	0.0639583	0.238846	0.271943	0.119505	0.565665	0.0505943
20722343	2	0.0234375	0.579279	-0.0889091	-0.113314	-0.0888774	-0.102956	-0.10178	-0.0998132	0.508825	-0.0736522
20731343	2	0.019043	0.647569	0.0878398	0.0673211	0.0877928	0.0313537	0.00365297	0.0363166	0.580319	0.0826249
20732343	2	0.0258789	0.606457	-0.0185674	-0.0414031	-0.0185449	-0.0174688	-0.0434373	-0.0405474	0.532632	-0.0216123
20741343	2	0.0185547	0.601677	-0.030939	-0.054016	-0.030881	0.0229486	0.0262474	-0.02401	0.540874	-0.0035958
20751343	2	0.142034	0.664094	0.130608	0.111161	0.130671	0.17767	0.261445	0.165475	0.601679	0.129317
20752343	2	0.0786326	0.578973	-0.0897	-0.114152	-0.0896971	-0.0280664	0.00518494	-0.0784596	0.577812	0.0771453
20761343	2	0.339445	0.751914	0.357905	0.343506	0.357916	0.356589	0.40603	0.35419	0.696691	0.337001
20762343	2	0.0777364	0.640743	0.070171	0.0493325	0.0701991	0.0587834	0.0549109	0.0503415	0.581497	0.0852001
20772343	2	0.00439453	0.597231	-0.0424464	-0.0657698	-0.0423767	0.0285324	0.051661	-0.0188538	0.523696	-0.0411452
20781343	2	0.019043	0.630494	0.0436466	0.0222043	0.0436663	0.00626178	-0.0169231	0.0122895	0.575236	0.0715144
20782343	2	0.0755925	0.646552	0.0852071	0.0646761	0.0852059	0.0678358	0.0697891	0.0651733	0.576503	0.0742843
20791343	2	0.027832	0.58765	-0.0672425	-0.0910898	-0.0671411	0.000343065	0.0261692	-0.037842	0.512456	-0.0657144
20792343	2	0.051796	0.620956	0.0189593	-0.0031452	0.0188732	0.032664	0.0364574	0.000517777	0.542115	-0.000884272
20801343	2	0.0579605	0.627803	0.0366805	0.0151071	0.0367249	0.0219919	0.0290418	0.00921904	0.57513	0.0712835
20811343	2	0.107127	0.610912	-0.00703714	-0.0296466	-0.00704644	-0.0266066	0.00390756	-0.0203696	0.534668	-0.0171635
20812343	2	0.0927818	0.632314	0.0483552	0.0270167	0.0483731	0.133416	0.169683	0.0830589	0.575053	0.071114
20821343	2	0.019043	0.607035	-0.0170703	-0.0398972	-0.0170721	0.0245729	0.0214917	-0.00472224	0.533575	-0.0195511
20831343	2	0.019043	0.652423	0.100402	0.0802078	0.100397	0.113329	0.0871431	0.0790326	0.572125	0.0647147
20832343	2	0.0927818	0.618871	0.0135638	-0.00857494	0.0135627	0.0989872	0.142592	0.0285338	0.564657	0.04839
20842343	2	0.0195312	0.613487	-0.000372332	-0.0228368	-0.000386111	-0.0159891	-0.0411091	-0.0178993	0.542934	0.000906929
20851343	2	0.00488281	0.592545	-0.0545747	-0.0781944	-0.0545287	-0.0561717	-0.0569229	-0.0717966	0.517052	-0.0556684
20852343	2	0.131867	0.651303	0.0975021	0.0772941	0.0975469	0.12213	0.211302	0.128643	0.588174	0.0997947
20861343	2	0.0253906	0.598784	-0.0384274	-0.0617182	-0.0384141	0.0115531	0.0127646	-0.0268567	0.535054	-0.016319
20862343	2	0.0258789	0.616982	0.00867492	-0.0136544	0.00859467	-0.00170961	-0.0331074	-0.00850351	0.537593	-0.0107692
20441343	2	0.139343	0.646672	0.0855181	0.0650478	0.0855694	0.0396971	0.0440566	0.0326655	0.591968	0.108089
20451343	2	0.232208	0.63963	0.0672924	0.0463913	0.0673225	0.138272	0.211456	0.109292	0.574488	0.0698797
20551343	2	0.208685	0.713946	0.259635	0.243047	0.259661	0.288334	0.349885	0.267474	0.655969	0.247988
20581343	2	0.217547	0.667422	0.139221	0.119932	0.139249	0.157219	0.25126	0.172847	0.60687	0.140662
20591343	2	0.20058	0.638668	0.0648019	0.0438868	0.0648729	0.15091	0.260217	0.139031	0.585145	0.093175
20771343	2	0.259397	0.689435	0.196197	0.178202	0.19624	0.200169	0.254734	0.193978	0.623954	0.178007
20452343	2	0.0693359	0.62794	0.0370364	0.0155187	0.0371274	0.159005	0.181275	0.0952862	0.566386	0.0521691
20512343	2	0.0327148	0.648643	0.0906181	0.0702197	0.0906278	0.175516	0.19042	0.120934	0.59173	0.107569
20542343	2	0.246171	0.650542	0.0955338	0.0751998	0.0954986	0.173069	0.21083	0.122705	0.591189	0.106387
20841343	2	0.0181885	0.590147	-0.0607805	-0.0845609	-0.0607554	-0.0351493	-0.0220683	-0.0678688	0.522365	-0.0440546
20682343	2	0.0256348	0.59075	-0.0592204	-0.0829871	-0.0592162	0.050609	0.0780594	-0.0181294	0.529614	-0.0282095
20712343	2	0.0197754	0.61631	0.00693471	-0.0152985	0.00698672	0.061331	0.0820133	0.0237464	0.54403	0.00330126
20571344	3	0.0259975	0.613631	2.17881e-16	-0.022442	-1.43734e-17	0.0174868	0.0125839	-0.00567222	0.542519	5.80785e-16
20761344	3	0.142034	0.612017	-0.00417581	-0.0266728	-0.00413795	0.0879692	0.15859	0.0285281	0.556771	0.0311523
20781344	3	0.153247	0.657176	0.112703	0.0928097	0.112722	0.182959	0.210581	0.126026	0.581035	0.08419
20811344	3	0.145438	0.633606	0.0517003	0.0304504	0.0517314	0.0775281	0.116052	0.0567139	0.581998	0.0862961
20442344	3	0.0197754	0.62105	0.0192017	-0.00274653	0.0192632	0.114749	0.167591	0.061143	0.550368	0.0171563
20452344	3	0.0224609	0.629354	0.0406959	0.0190766	0.0406073	0.13026	0.13791	0.0660252	0.556588	0.0307523
20461344	3	0.0168457	0.603754	-0.0255619	-0.0485164	-0.0255021	0.143518	0.213841	0.0592729	0.543086	0.00123789
20462344	3	0.0327148	0.649294	0.092303	0.0719102	0.0922812	0.199634	0.215608	0.119131	0.580054	0.0820454
20471344	3	0.0211182	0.608539	-0.0131782	-0.035841	-0.0131049	-0.0171766	-0.00699621	-0.0233586	0.55134	0.0192805
20472344	3	0.0179443	0.593937	-0.0509703	-0.0746116	-0.0510245	-0.0383075	-0.0271148	-0.0631045	0.518126	-0.0533203
20481344	3	0.0211182	0.608842	-0.0123939	-0.0350672	-0.0123481	0.0264065	0.0429326	-0.00771902	0.550816	0.0181343
20492344	3	0.0196533	0.604952	-0.0224628	-0.0453923	-0.0224466	-0.0761424	-0.0890956	-0.0576719	0.533133	-0.0205176
20502344	3	0.0161133	0.596082	-0.0454195	-0.0689292	-0.0454669	0.0157655	0.0239904	-0.0356445	0.518743	-0.0519734
20521344	3	0.0166016	0.642191	0.0739193	0.053219	0.0740003	0.231019	0.265746	0.11948	0.554925	0.0271166
20522344	3	0.0258789	0.606716	-0.0178967	-0.0407152	-0.0178721	0.0362336	0.0332793	-0.0129789	0.527654	-0.0324945
20531344	3	0.0211182	0.613534	-0.000250107	-0.0227104	-0.000262544	-0.0353821	-0.0325153	-0.0352782	0.546195	0.00803392
20542344	3	0.0258789	0.648421	0.0900433	0.0695852	0.0900072	0.0216919	-0.0109522	0.036755	0.568171	0.0560708
20552344	3	0.0179443	0.622838	0.0238303	0.001929	0.0238361	0.0567438	0.0480237	0.0128985	0.547687	0.0112954
20561344	3	0.0162353	0.626622	0.0336239	0.0119028	0.033591	0.146314	0.20321	0.0797984	0.549988	0.0163246
20562344	3	0.0239258	0.609236	-0.0113738	-0.0340446	-0.0113479	0.0216227	0.0409569	-0.0021186	0.525492	-0.0372209
20581344	3	0.119773	0.658959	0.117319	0.0975484	0.117357	0.199393	0.256051	0.157045	0.550137	0.01665
20582344	3	0.0247803	0.607383	-0.0161703	-0.038971	-0.0161662	0.00786892	0.00699248	-0.0220729	0.529063	-0.0294148
20591344	3	0.027832	0.599176	-0.0374119	-0.060625	-0.037345	-0.00279461	0.0249082	-0.0172837	0.52025	-0.0486782
20602344	3	0.0178223	0.611464	-0.00560814	-0.0282952	-0.00572472	0.0449518	0.048471	-0.00177736	0.543043	0.00114481
20611344	3	0.0211182	0.616856	0.0083464	-0.0138979	0.00835653	0.0229501	0.00916902	-0.00377755	0.56075	0.0398494
20612344	3	0.0179443	0.604373	-0.0239595	-0.0469137	-0.0239345	0.0667008	0.0951107	-0.00303526	0.527723	-0.0323434
20622344	3	0.0179443	0.607672	-0.0154217	-0.0382481	-0.0154592	0.0146214	0.0270202	-0.0214868	0.532383	-0.0221575
20631344	3	0.0211182	0.618052	0.0114425	-0.0106945	0.0114896	-0.000772729	0.00310509	-0.0145943	0.559126	0.0363
20632344	3	0.0178223	0.607313	-0.0163505	-0.0391694	-0.0163603	0.0474769	0.0639558	0.0109288	0.528732	-0.0301376
20641344	3	0.0158691	0.573226	-0.104576	-0.129313	-0.104525	0.0741175	0.100227	-0.024935	0.489436	-0.116034
20642344	3	0.0197754	0.634593	0.054255	0.0330267	0.0542512	0.129868	0.169399	0.0912322	0.560049	0.0383169
20651344	3	0.0297852	0.626997	0.0345949	0.012908	0.0345741	0.0776633	0.0494637	0.0152573	0.538191	-0.00946067
20652344	3	0.0181885	0.610429	-0.00828593	-0.0308722	-0.0082452	0.0616128	0.0879554	0.0132043	0.52597	-0.0361752
20661344	3	0.0184326	0.608536	-0.0131872	-0.0359637	-0.0132249	0.0829039	0.0925755	0.0160529	0.542342	-0.00038891
20662344	3	0.0179443	0.602623	-0.0284905	-0.0515433	-0.0284626	0.0221724	0.0455768	-0.0184995	0.533604	-0.0194882
20671344	3	0.0183105	0.585826	-0.0719631	-0.0960219	-0.0719649	0.0127081	0.029838	-0.0476539	0.52092	-0.0472147
20681344	3	0.0168457	0.594706	-0.0489803	-0.0726252	-0.0490817	0.125617	0.172252	0.0144428	0.512099	-0.0664947
20682344	3	0.114415	0.664099	0.130623	0.111073	0.130584	0.146707	0.194506	0.128828	0.604234	0.1349
20701344	3	0.0155029	0.601414	-0.0316182	-0.0547456	-0.0315946	0.0234818	0.0369625	-0.0297521	0.526278	-0.0355023
20711344	3	0.0349121	0.633527	0.0514955	0.0301855	0.0514724	0.0651187	0.0498293	0.0373461	0.576115	0.0734358
20712344	3	0.138104	0.618584	0.01282	-0.00939002	0.0127655	0.0629728	0.119798	0.0398141	0.555004	0.0272896
20721344	3	0.0162353	0.597917	-0.0406701	-0.0640526	-0.0406973	0.0469709	0.06821	-0.0131119	0.512001	-0.0667109
20722344	3	0.0239258	0.622456	0.0228419	0.000932134	0.0228611	0.00579608	-0.0120172	-0.00717575	0.559678	0.0375066
20732344	3	0.0373535	0.627652	0.0362889	0.0144914	0.0361228	0.0685546	0.0830627	0.0215316	0.54644	0.00856952
20741344	3	0.0256348	0.603997	-0.0249333	-0.0479477	-0.0249459	0.00334821	0.0119905	-0.0311958	0.537613	-0.0107246
20742344	3	0.0195312	0.618906	0.013653	-0.00852957	0.013607	-0.0347982	-0.055799	-0.0179922	0.537656	-0.0106317
20752344	3	0.0197754	0.618469	0.0125227	-0.00964702	0.0125141	0.0122783	0.0143226	0.00532721	0.558281	0.0344531
20762344	3	0.0179443	0.590059	-0.0610092	-0.0848327	-0.0610212	-0.0105867	0.00798136	-0.052551	0.517919	-0.053774
20771344	3	0.0688477	0.581984	-0.0819076	-0.106128	-0.0818494	0.0602017	0.0915111	-0.0289806	0.486451	-0.12256
20782344	3	0.0179443	0.59955	-0.0364442	-0.0597711	-0.0365098	0.00123437	0.00882148	-0.0415587	0.53223	-0.0224927
20791344	3	0.0211182	0.622549	0.023081	0.00109742	0.0230227	0.00970241	-0.00729178	-0.00351828	0.562096	0.0427929
20792344	3	0.0373535	0.607667	-0.015436	-0.0382414	-0.0154526	0.0293251	0.0398761	-0.0182636	0.53142	-0.0242624
20801344	3	0.0256348	0.600346	-0.0343839	-0.0576525	-0.0344377	0.00459204	0.0177265	-0.0165578	0.531493	-0.0241023
20802344	3	0.0927818	0.617647	0.010396	-0.0122878	0.0099313	0.0745512	0.163744	0.045539	0.573977	0.0687634
20812344	3	0.0181885	0.566786	-0.121244	-0.146349	-0.121188	-0.00674392	0.035988	-0.072608	0.497735	-0.0978932
20822344	3	0.0777364	0.640249	0.0688923	0.0480534	0.0689481	0.040728	0.0416772	0.0396409	0.566004	0.0513337
20831344	3	0.0168457	0.595091	-0.0479836	-0.0714705	-0.0479524	0.0828783	0.108519	0.000772567	0.513319	-0.0638299
20832344	3	0.0197754	0.598582	-0.0389483	-0.0622637	-0.0389476	0.0418658	0.0787552	-0.00101679	0.519328	-0.0506946
20841344	3	0.0297852	0.612119	-0.00391239	-0.0264946	-0.00396367	0.0332131	0.00384282	-0.0185198	0.53098	-0.0252241
20842344	3	0.0179443	0.619227	0.0144834	-0.00772821	0.0143908	0.00700826	0.00368089	-0.00649652	0.533677	-0.0193293
20851344	3	0.0162353	0.616952	0.00859647	-0.0136261	0.00862238	0.0852091	0.12786	0.0314571	0.546568	0.00884965
20852344	3	0.0239258	0.602918	-0.0277273	-0.050816	-0.0277512	0.0409233	0.0338139	-0.0200748	0.537126	-0.0117896
20861344	3	0.0349121	0.61623	0.00672826	-0.015536	0.00675441	0.0162068	0.00269954	-0.0135805	0.549733	0.0157681
20862344	3	0.0197754	0.592539	-0.0545907	-0.0782347	-0.0545681	-0.00343293	0.0225242	-0.0416228	0.530953	-0.0252837
20482344	3	0.254654	0.696383	0.214178	0.196598	0.214232	0.266646	0.398771	0.286433	0.639619	0.212249
20441344	3	0.024353	0.624258	0.0275061	0.00568212	0.0275068	0.0561672	0.0543519	0.0126855	0.553948	0.0249825
20592344	3	0.0509338	0.597202	-0.042521	-0.0658631	-0.042468	-0.0371859	-0.0152524	-0.0592721	0.525741	-0.0366768
20692344	3	0.0192566	0.60052	-0.0339343	-0.0571407	-0.0339371	0.0620223	0.0946594	0.00390692	0.511423	-0.0679725
20702344	3	0.024353	0.600412	-0.0342133	-0.0574369	-0.0342268	0.0868038	0.122011	-0.0070893	0.532308	-0.0223203
20772344	3	0.0266419	0.595683	-0.0464522	-0.069901	-0.0464173	0.0479503	0.0862196	-0.00884533	0.524442	-0.0395154
20491344	3	0.0389938	0.621759	0.0210371	-0.00104928	0.0209232	0.0443052	0.0531954	0.00477627	0.534018	-0.0185824
20501344	3	0.24689	0.708278	0.244966	0.228058	0.245002	0.309789	0.420983	0.306277	0.647404	0.229266
20511344	3	0.246143	0.708032	0.24433	0.227381	0.24434	0.254149	0.302565	0.253273	0.660362	0.25759
20541344	3	0.0603733	0.584312	-0.0758818	-0.100002	-0.075858	0.017008	0.0543808	-0.0450887	0.514714	-0.0607802
20461345	4	0.177457	0.632087	0.0477679	0.0264345	0.0478037	0.0930088	0.141707	0.0702527	0.578701	0.0790878
20491345	4	0.208142	0.649345	0.0924354	0.0720929	0.0924599	0.139032	0.19782	0.102746	0.590876	0.105702
20511345	4	0.190908	0.680183	0.172252	0.153706	0.172282	0.152998	0.183209	0.154514	0.624786	0.179825
20521345	4	0.206658	0.66041	0.121074	0.101373	0.121097	0.151096	0.205142	0.115107	0.595765	0.116389
20561345	4	0.21787	0.654551	0.105909	0.0858588	0.105924	0.0935301	0.134897	0.0925095	0.603547	0.133399
20601345	4	0.227533	0.682974	0.179475	0.161093	0.179507	0.297363	0.404229	0.251587	0.632953	0.197676
20671345	4	0.281094	0.698631	0.219997	0.202505	0.220009	0.201691	0.280265	0.215328	0.650163	0.235297
20741345	4	0.319217	0.802108	0.487818	0.476346	0.48784	0.511732	0.606967	0.533714	0.751083	0.455895
20442345	4	0.0228577	0.584893	-0.0743801	-0.0988175	-0.0746991	0.0441453	0.087333	-0.0295671	0.529745	-0.0279233
20451345	4	0.0820312	0.662024	0.125252	0.105567	0.125199	0.171061	0.168942	0.124462	0.595188	0.115128
20462345	4	0.0255127	0.610956	-0.00692153	-0.0295237	-0.00692624	-0.00970073	0.0062418	-0.0150619	0.555966	0.0293932
20471345	4	0.0380859	0.584604	-0.0751281	-0.0994563	-0.0753239	-0.0765939	-0.0627712	-0.0936257	0.517029	-0.0557191
20472345	4	0.0255127	0.608608	-0.0130001	-0.0356958	-0.0129629	0.0210123	0.044296	-0.0056462	0.519764	-0.0497407
20481345	4	0.0509338	0.623034	0.0243383	0.00210365	0.0240069	-0.0557364	-0.0538575	-0.0365779	0.561148	0.0407196
20852345	4	0.0266419	0.633367	0.0510819	0.02979	0.0510855	0.0861163	0.0850596	0.0483562	0.569757	0.0595385
20501345	4	0.0183105	0.601456	-0.0315116	-0.0547729	-0.0316213	0.0507214	0.0623069	-0.00931003	0.529754	-0.0279036
20502345	4	0.0280151	0.595047	-0.0480994	-0.0716598	-0.0481375	-0.0888237	-0.100699	-0.0770923	0.526931	-0.0340742
20522345	4	0.0204163	0.622653	0.0233523	0.00142359	0.0233418	0.142459	0.15927	0.0663718	0.541911	-0.00133071
20531345	4	0.0509338	0.60946	-0.0107934	-0.03354	-0.0108544	0.0275585	0.0369655	-0.0121811	0.544938	0.00528604
20532345	4	0.0181885	0.604879	-0.022651	-0.0456042	-0.0226538	0.0872858	0.107013	0.00543668	0.529004	-0.0295433
20541345	4	0.0162353	0.605969	-0.019829	-0.042748	-0.0198603	0.0344174	0.0320921	-0.0201148	0.522805	-0.0430931
20542345	4	0.0266419	0.600583	-0.0337705	-0.0569722	-0.0337723	-0.00421103	0.0179853	-0.0252725	0.545417	0.00633453
20551345	4	0.019043	0.656076	0.109858	0.0898901	0.109866	0.0940888	0.0623509	0.0783519	0.577037	0.0754504
20552345	4	0.0262756	0.569725	-0.113637	-0.138613	-0.113622	0.0220915	0.0544559	-0.0699143	0.487725	-0.119775
20571345	4	0.0162353	0.626951	0.0344748	0.0128243	0.0344922	0.0923733	0.0924699	0.0314683	0.54533	0.00614324
20572345	4	0.0927818	0.610329	-0.0085463	-0.0311001	-0.00846812	0.0750284	0.168768	0.0486769	0.512521	-0.0655726
20581345	4	0.0380859	0.600682	-0.0335149	-0.0569446	-0.0337453	0.0444048	0.0850481	-0.00223739	0.523788	-0.040945
20582345	4	0.0280151	0.61163	-0.00517949	-0.0277509	-0.00519242	-0.0488416	-0.0800536	-0.0445053	0.544095	0.00344439
20591345	4	0.0380859	0.614364	0.00189888	-0.0204472	0.00195096	0.0649928	0.114034	0.0377273	0.542942	0.000923289
20592345	4	0.0161133	0.64305	0.0761438	0.0554082	0.0761415	0.0829876	0.0802535	0.0621912	0.583667	0.0899443
20621345	4	0.0211182	0.579959	-0.0871482	-0.111565	-0.087167	-0.0677811	-0.0432563	-0.0845757	0.534089	-0.018429
20631345	4	0.0247803	0.556438	-0.148026	-0.173862	-0.148097	-0.0800472	-0.0564172	-0.125561	0.493236	-0.107728
20632345	4	0.0266419	0.622601	0.023218	0.00133156	0.0232517	0.0838016	0.0991997	0.0349728	0.55343	0.0238502
20641345	4	0.0241699	0.600125	-0.0349552	-0.0581722	-0.0349459	-0.02712	-0.0230718	-0.0438615	0.545144	0.00573698
20642345	4	0.0266419	0.595416	-0.0471433	-0.0705994	-0.0471004	0.095934	0.13347	0.020819	0.54282	0.000656487
20651345	4	0.0252075	0.60333	-0.0266594	-0.0496896	-0.0266495	-0.0142535	-0.0301929	-0.0350137	0.540095	-0.00530003
20652345	4	0.0228577	0.607887	-0.0148652	-0.0376535	-0.0148777	-0.0325777	-0.0211299	-0.0224499	0.539465	-0.00667748
20661345	4	0.0247803	0.599939	-0.0354364	-0.058606	-0.0353703	0.0162487	0.00927642	-0.0284106	0.538715	-0.00831665
20662345	4	0.0228577	0.606542	-0.0183474	-0.0412078	-0.0183539	-0.0202335	0.0109768	-0.0236047	0.550722	0.0179304
20672345	4	0.0247803	0.60799	-0.0145993	-0.0374316	-0.0146606	0.00932915	-0.000613591	-0.0290673	0.530349	-0.026603
20682345	4	0.0252075	0.616318	0.0069556	-0.0153071	0.00697825	-0.0126261	0.00230398	-0.00314127	0.55121	0.0189958
20691345	4	0.0155029	0.610827	-0.00725721	-0.0298947	-0.00728908	0.0397356	0.0555211	-0.0109514	0.530111	-0.0271243
20692345	4	0.0197754	0.607788	-0.0151221	-0.0379045	-0.0151231	0.0835419	0.119589	0.0151538	0.538976	-0.00774664
20701345	4	0.018219	0.622895	0.0239783	0.0020767	0.0239805	0.0547047	0.0597452	0.0246883	0.551814	0.0203172
20702345	4	0.0181885	0.585746	-0.0721705	-0.096235	-0.0721733	-0.0189206	-0.00342502	-0.0601866	0.514055	-0.0622202
20711345	4	0.0247803	0.609192	-0.0114889	-0.0344821	-0.0117758	0.0315653	0.0512808	-0.00760763	0.529841	-0.0277135
20731345	4	0.0168457	0.587736	-0.067021	-0.0908818	-0.0669376	0.206596	0.252799	0.0383685	0.5101	-0.0708663
20742345	4	0.0255127	0.616122	0.0064481	-0.0158798	0.00641817	0.00917418	0.0217726	-0.00620615	0.534987	-0.0164649
20751345	4	0.0349121	0.653849	0.104092	0.0839224	0.10403	0.0679104	0.0313197	0.0569111	0.577006	0.0753827
20762345	4	0.0255127	0.61046	-0.00820633	-0.0308737	-0.00824666	0.0648622	0.0906382	0.0268891	0.541495	-0.00223964
20771345	4	0.0241699	0.60369	-0.025729	-0.0487668	-0.025747	-0.0572306	-0.066649	-0.0531796	0.555391	0.0281358
20772345	4	0.0179443	0.613018	-0.00158607	-0.0241013	-0.00162292	0.00133035	0.0139718	-0.0105417	0.530392	-0.0265101
20781345	4	0.0211182	0.615761	0.00551381	-0.016804	0.00551427	0.0231924	0.0276953	-0.0036023	0.560927	0.0402357
20782345	4	0.0204163	0.623498	0.0255383	0.00368505	0.0255536	0.0319928	0.0272666	0.0128923	0.542829	0.000675914
20791345	4	0.0276184	0.585479	-0.0728622	-0.0969348	-0.0728577	0.0673156	0.106656	-0.0150764	0.513406	-0.0636395
20792345	4	0.0204163	0.637433	0.0616056	0.0405254	0.0615853	0.0353062	0.0288507	0.0322829	0.553309	0.0235841
20801345	4	0.018219	0.622595	0.0232015	0.00127264	0.0231941	0.00214877	-0.0178898	-0.00379088	0.555761	0.0289452
20802345	4	0.0204163	0.598594	-0.0389188	-0.0622311	-0.0389157	0.0319244	0.046895	-0.0211912	0.513721	-0.0629507
20811345	4	0.0162353	0.629241	0.0404022	0.0188945	0.0404292	0.205007	0.243587	0.0963717	0.54606	0.0077388
20812345	4	0.0228577	0.615182	0.00401494	-0.0183739	0.00397881	0.0400264	0.0723306	0.018317	0.54167	-0.00185675
20821345	4	0.0162353	0.633469	0.051346	0.0300746	0.0513638	0.138344	0.174231	0.0785149	0.557849	0.0335079
20822345	4	0.0228577	0.603569	-0.0260429	-0.0491264	-0.0260987	0.00141453	0.025223	-0.0198133	0.533038	-0.0207244
20832345	4	0.0262756	0.579713	-0.0877858	-0.11224	-0.0878272	0.0079512	0.033007	-0.0532981	0.512554	-0.0655007
20441345	4	0.0241699	0.595179	-0.047757	-0.0712987	-0.0477843	-0.066668	-0.0568554	-0.0688359	0.525337	-0.03756
20842345	4	0.0266419	0.629925	0.0421738	0.0206406	0.0421369	0.00768757	0.0118932	0.0147434	0.556001	0.0294684
20851345	4	0.0380859	0.633438	0.0512654	0.0300054	0.0512962	0.0651436	0.0724038	0.0565871	0.558327	0.0345535
20861345	4	0.0262756	0.602721	-0.0282354	-0.0513081	-0.0282325	0.0841399	0.108576	0.0157275	0.534018	-0.0185824
20482345	4	0.253414	0.675106	0.159109	0.140226	0.159097	0.206009	0.260766	0.1708	0.617411	0.163704
20512345	4	0.0292892	0.613894	0.000680724	-0.0217659	0.000661228	0.017194	0.00892014	-0.0148189	0.551666	0.0199932
20562345	4	0.0396118	0.603674	-0.0257703	-0.0487393	-0.0257201	-0.0776424	-0.0813163	-0.0540588	0.537197	-0.0116343
20862345	4	0.03051	0.626515	0.0333471	0.0116712	0.0333644	0.0146332	0.0120794	0.00671053	0.576931	0.0752193
20712345	4	0.0241699	0.609407	-0.0109307	-0.0336287	-0.0109411	-0.0728103	-0.0893863	-0.0563905	0.54428	0.00384914
20492345	4	0.018219	0.616608	0.00770592	-0.0146197	0.00765058	0.0530384	0.0723717	0.0270767	0.551086	0.0187261
20441346	5	0.287864	0.706606	0.240638	0.223635	0.240676	0.267641	0.376241	0.291582	0.648688	0.232073
20451346	5	0.287864	0.740324	0.327908	0.312859	0.327941	0.378982	0.458773	0.354827	0.679666	0.299786
20461346	5	0.289981	0.709476	0.248067	0.231195	0.24807	0.313707	0.416542	0.3056	0.648294	0.23121
20741346	5	0.305945	0.731944	0.306218	0.290683	0.306252	0.375215	0.46362	0.359045	0.668938	0.276336
20511346	5	0.0229492	0.621511	0.0203948	-0.0016059	0.0203788	-0.00776373	-0.0250603	-0.00997196	0.553029	0.0229726
20521346	5	0.322729	0.723914	0.285434	0.26945	0.285486	0.245837	0.303366	0.261734	0.684107	0.309494
20561346	5	0.305017	0.725431	0.289362	0.273426	0.289374	0.385124	0.515123	0.37077	0.669488	0.277539
20581346	5	0.323015	0.730558	0.302631	0.287005	0.302655	0.338993	0.405272	0.328166	0.685755	0.313096
20591346	5	0.323872	0.728106	0.296285	0.280458	0.296251	0.305697	0.35316	0.276223	0.666094	0.27012
20621346	5	0.341452	0.688302	0.193263	0.175199	0.193303	0.264322	0.3573	0.237665	0.643104	0.219867
20651346	5	0.324171	0.706992	0.241639	0.224283	0.24131	0.242789	0.283507	0.234154	0.664803	0.267297
20721346	5	0.354961	0.708197	0.244756	0.227837	0.244786	0.210467	0.266502	0.221199	0.656332	0.248781
20781346	5	0.345017	0.725343	0.289134	0.272839	0.2888	0.323762	0.42111	0.312925	0.6716	0.282156
20471346	5	0.0511932	0.625467	0.0306356	0.00893362	0.0306869	0.0235854	0.00834283	0.00433102	0.554214	0.0255636
20482346	5	0.0178223	0.599868	-0.0356205	-0.0588302	-0.0355895	0.062206	0.101528	0.0187602	0.536732	-0.0126497
20501346	5	0.051796	0.648673	0.0906974	0.0701549	0.0905644	0.0238791	0.0077621	0.0404387	0.576228	0.0736832
20531346	5	0.0397263	0.609075	-0.0117902	-0.0344793	-0.0117731	0.0281688	0.0691322	-0.00969306	0.556228	0.029966
20532346	5	0.0389938	0.586512	-0.0701881	-0.094227	-0.0702094	-0.0029853	0.0476805	-0.0427808	0.523356	-0.0418898
20541346	5	0.0397263	0.639311	0.0664651	0.0455488	0.0664984	0.133136	0.188286	0.0914829	0.599141	0.123768
20542346	5	0.0389938	0.627914	0.0369677	0.0153008	0.0369144	0.143683	0.18174	0.0736722	0.558923	0.0358561
20551346	5	0.0543823	0.648622	0.0905651	0.0701306	0.0905406	0.175362	0.203414	0.1191	0.594974	0.11466
20582346	5	0.0427399	0.613796	0.000427154	-0.021986	0.000446017	0.0680805	0.0854992	0.0204948	0.531726	-0.0235939
20771346	5	0.0857553	0.586656	-0.0698153	-0.093727	-0.0697203	0.0366607	0.096836	-0.0220326	0.52615	-0.035781
20612346	5	0.0192566	0.606043	-0.0196388	-0.0425185	-0.0196358	0.0198077	0.0227971	-0.0221865	0.528448	-0.0307592
20622346	5	0.0228577	0.617024	0.00878178	-0.0137131	0.0085373	-0.00299306	0.0233513	-0.0146962	0.547312	0.0104763
20632346	5	0.0396118	0.624805	0.0289204	0.00721174	0.0290028	-0.017347	-0.012767	0.00199844	0.554362	0.0258871
20642346	5	0.0291138	0.624769	0.0288282	0.00703554	0.0288305	0.0255911	0.0378157	-0.00171917	0.557992	0.0338215
20671346	5	0.0247803	0.613227	-0.00104427	-0.0234655	-0.00100107	0.0335454	0.041446	-0.00718233	0.557312	0.0323357
20682346	5	0.0396118	0.617326	0.00956442	-0.0127224	0.00950622	0.0151096	0.0106122	-0.0125455	0.539113	-0.00744664
20691346	5	0.0543823	0.613115	-0.00133366	-0.0237993	-0.00132749	0.0919904	0.106263	0.025484	0.549745	0.0157935
20701346	5	0.0447311	0.608979	-0.0120384	-0.0347198	-0.0120083	0.0597991	0.0666869	-0.000701667	0.544953	0.00531881
20711346	5	0.0447311	0.62313	0.0245857	0.00273883	0.0246281	0.070952	0.0811391	0.0330301	0.572047	0.0645433
20712346	5	0.0266419	0.597861	-0.0408159	-0.0641596	-0.0408019	0.0409595	0.0769664	-0.0099378	0.525326	-0.0375828
20731346	5	0.0575027	0.636477	0.0591317	0.037953	0.0590693	0.0369359	0.0259257	0.0320185	0.579398	0.0806114
20732346	5	0.0255127	0.621656	0.0207722	-0.00131681	0.0206615	-0.00632547	-0.0193465	-0.00307687	0.55278	0.0224285
20742346	5	0.0291138	0.641544	0.0722448	0.051404	0.0722252	0.0392406	0.0603189	0.0525188	0.567247	0.054051
20752346	5	0.0255127	0.588649	-0.0646572	-0.0886533	-0.064758	0.0167447	0.0370506	-0.0338475	0.509597	-0.0719646
20762346	5	0.0538406	0.623204	0.0247769	0.00284326	0.0247303	0.129573	0.16768	0.0610441	0.552102	0.0209463
20772346	5	0.0291138	0.632155	0.0479456	0.0265389	0.0479058	0.0988958	0.136855	0.060825	0.551856	0.0204077
20782346	5	0.0291138	0.626468	0.0332259	0.0115268	0.0332232	0.057376	0.0859301	0.0185006	0.551553	0.0197453
20791346	5	0.122845	0.642987	0.0759794	0.0551596	0.0758983	0.176175	0.226358	0.109642	0.58753	0.0983875
20802346	5	0.0291138	0.642449	0.0745869	0.0537733	0.0745424	0.0852675	0.122883	0.0626956	0.57939	0.0805945
20812346	5	0.0538406	0.650557	0.0955734	0.0752697	0.095567	0.171642	0.184159	0.10074	0.579881	0.0816684
20832346	5	0.0427399	0.646243	0.0844074	0.0638168	0.0843655	0.0985087	0.0978261	0.0805262	0.57766	0.0768133
20571346	5	0.0582886	0.627725	0.0364777	0.0148919	0.0365145	0.0297174	0.0196088	0.0166423	0.546415	0.00851537
20842346	5	0.03051	0.608203	-0.0140488	-0.03678	-0.0140233	0.0881424	0.118938	0.0297878	0.537125	-0.0117918
20861346	5	0.0509338	0.61832	0.0121367	-0.00996292	0.0122052	-0.0437045	-0.0499111	-0.0323213	0.557322	0.0323566
20862346	5	0.0575027	0.640424	0.0693462	0.0484196	0.0693062	0.0424278	0.0419261	0.0285485	0.590931	0.105821
20831346	5	0.342869	0.748581	0.349277	0.334658	0.349262	0.470464	0.585055	0.445419	0.695548	0.334502
20851346	5	0.350701	0.662742	0.127111	0.107571	0.127159	0.22507	0.289611	0.156921	0.602064	0.130157
20452346	5	0.0427399	0.628537	0.0385796	0.0170218	0.0385975	0.0954229	0.105465	0.0421522	0.548271	0.0125716
20462346	5	0.068531	0.627339	0.0354787	0.0138747	0.0355196	0.0945279	0.15	0.0645337	0.567154	0.0538478
20472346	5	0.0611839	0.633585	0.0516464	0.0304058	0.0516878	0.000265745	0.00879581	0.00947663	0.568364	0.0564935
20492346	5	0.0611839	0.608247	-0.0139329	-0.0365993	-0.0138465	0.0525293	0.0908323	0.0118412	0.553108	0.0231462
20502346	5	0.0611839	0.648294	0.0897157	0.0693101	0.0897382	0.116437	0.151868	0.0993259	0.583869	0.0903861
20512346	5	0.0648003	0.622345	0.0225537	0.000687643	0.022622	0.112845	0.144363	0.0312001	0.57201	0.0644619
20552346	5	0.0611839	0.614126	0.00128248	-0.0211179	0.00129507	0.0274756	0.0279942	-0.00432433	0.543297	0.00170048
20562346	5	0.0812206	0.594176	-0.0503532	-0.0738941	-0.0503228	0.059197	0.0976222	0.00372986	0.513664	-0.0630755
20602346	5	0.0812206	0.619939	0.0163276	-0.00573994	0.0163355	0.102254	0.150141	0.0560669	0.550511	0.0174689
20652346	5	0.0648003	0.619378	0.0148745	-0.00716679	0.0149399	0.0847886	0.134601	0.0386829	0.556761	0.0311295
20662346	5	0.0603733	0.611842	-0.00463036	-0.0271047	-0.00456041	0.0396895	0.079317	0.00960233	0.550381	0.0171837
20672346	5	0.0603733	0.620302	0.0172669	-0.00477923	0.0172751	0.00163219	0.0110793	-0.0164017	0.548178	0.012369
20722346	5	0.245054	0.713171	0.25763	0.240987	0.257647	0.294967	0.342807	0.270481	0.654245	0.24422
20792346	5	0.0812206	0.606788	-0.0177112	-0.0405011	-0.0176627	0.0943344	0.139091	0.0480173	0.543824	0.00285262
20822346	5	0.0603733	0.609418	-0.0109038	-0.0335084	-0.0108235	0.00722229	0.0213312	-0.0292144	0.531729	-0.0235864
20451347	6	0.0364761	0.639191	0.066154	0.0451455	0.066104	0.130359	0.161028	0.077647	0.577203	0.075815
20462347	6	0.0389938	0.617806	0.0108077	-0.0114361	0.0107643	0.0382209	0.0457546	0.00218293	0.557074	0.0318137
20472347	6	0.0292892	0.611159	-0.00639812	-0.0290356	-0.00644887	0.0406374	0.0583307	0.0144265	0.535783	-0.014725
20491347	6	0.0184326	0.646137	0.0841333	0.0635599	0.0841142	0.156397	0.161127	0.0953277	0.56161	0.0417293
20492347	6	0.03051	0.595923	-0.0458315	-0.0693449	-0.0458734	0.00672828	0.0169024	-0.0367374	0.554574	0.0263497
20512347	6	0.0183105	0.619227	0.0144849	-0.0075816	0.0145342	0.0672299	0.0666018	0.0139081	0.539376	-0.00687123
20521347	6	0.0380859	0.592449	-0.0548224	-0.0785122	-0.0548395	0.0280773	0.0891438	-0.000860246	0.516411	-0.0570694
20562347	6	0.0255127	0.636587	0.0594145	0.0382443	0.0593543	0.0589166	0.0570744	0.0438448	0.55615	0.0297956
20571347	6	0.0522919	0.613281	-0.000905538	-0.0233602	-0.000898037	-0.013103	0.0306186	-0.0122713	0.531367	-0.0243771
20572347	6	0.0427399	0.65756	0.113696	0.0938221	0.113712	0.118858	0.117701	0.0939497	0.591355	0.106749
20582347	6	0.0519848	0.602846	-0.0279142	-0.0510236	-0.0279543	0.0595309	0.108153	0.020052	0.533594	-0.019511
20591347	6	0.0522919	0.60123	-0.0320943	-0.0552849	-0.032122	-0.00780378	0.0460437	-0.0393933	0.531277	-0.024574
20592347	6	0.0389938	0.600373	-0.0343145	-0.0575562	-0.0343435	0.0855884	0.133262	0.0150509	0.535366	-0.0156365
20612347	6	0.0603733	0.600456	-0.0340999	-0.057295	-0.034088	0.0532981	0.117037	0.00431104	0.52187	-0.0451378
20621347	6	0.0522919	0.609826	-0.00984773	-0.0325631	-0.00989895	-0.0456694	-0.0229183	-0.0417265	0.535011	-0.0164117
20622347	6	0.0603733	0.643698	0.0778196	0.0571794	0.0778737	0.172455	0.248273	0.129677	0.579591	0.0810346
20631347	6	0.0447311	0.603861	-0.0252847	-0.0482813	-0.0252721	0.0313019	0.0509514	-0.0180489	0.532984	-0.020844
20642347	6	0.0765343	0.638335	0.0639393	0.0429142	0.0639216	0.109687	0.118669	0.0719869	0.562014	0.0426122
20652347	6	0.03051	0.606128	-0.0194196	-0.0423503	-0.0194713	0.0443999	0.0561856	-0.0100984	0.549055	0.0142868
20661347	6	0.0575027	0.627766	0.0365853	0.0150267	0.0366463	0.0346252	0.0338208	0.0203745	0.573376	0.0674496
20662347	6	0.0389938	0.582449	-0.0807042	-0.104848	-0.0805973	0.0527894	0.1168	-0.0228238	0.505663	-0.0805631
20672347	6	0.03051	0.603824	-0.0253804	-0.0484215	-0.0254093	-0.0366293	-0.0396921	-0.0442778	0.540851	-0.00364817
20682347	6	0.0603733	0.579912	-0.0872707	-0.111655	-0.0872544	0.00428377	0.0462161	-0.048775	0.517031	-0.055715
20442347	6	0.0538406	0.653635	0.103538	0.0834278	0.103546	0.160816	0.178498	0.123447	0.602734	0.131621
20702347	6	0.0389938	0.632134	0.0478908	0.0265307	0.0478977	0.103708	0.135387	0.0654605	0.562526	0.0437326
20711347	6	0.0748138	0.60153	-0.0313184	-0.0544614	-0.0313166	-0.0293964	0.00321662	-0.0369848	0.544566	0.00447376
20731347	6	0.0579605	0.618508	0.0126242	-0.00956409	0.0125952	-0.0098358	0.00657638	-0.00597698	0.566767	0.0530027
20732347	6	0.0603733	0.632342	0.0484297	0.0270665	0.0484218	0.0813194	0.14811	0.0835901	0.558608	0.0351676
20741347	6	0.0247803	0.587215	-0.0683691	-0.0923665	-0.0683897	-0.0313364	-0.0412108	-0.0739703	0.516585	-0.0566897
20742347	6	0.0489521	0.650534	0.0955141	0.0751745	0.0954738	0.113888	0.131763	0.0765681	0.602222	0.130504
20752347	6	0.0489521	0.61944	0.015035	-0.00703693	0.0150669	0.0194359	0.0483324	-0.00248921	0.560077	0.0383791
20761347	6	0.0349121	0.61111	-0.00652537	-0.0291495	-0.00656029	0.0363093	0.0314787	-0.00693595	0.540906	-0.00352725
20762347	6	0.0611839	0.625974	0.0319472	0.010188	0.0319137	0.0460932	0.0592971	0.0224935	0.568786	0.0574145
20772347	6	0.0611839	0.607125	-0.0168385	-0.0396586	-0.0168387	0.0172188	0.0401433	-0.0094496	0.556823	0.0312667
20781347	6	0.0582886	0.611247	-0.00616961	-0.0287787	-0.00619761	-0.020299	-0.00814241	-0.0206	0.549942	0.0162249
20812347	6	0.0489521	0.620297	0.0172535	-0.0047856	0.0172688	0.0832835	0.118737	0.0324846	0.557965	0.0337624
20821347	6	0.0522919	0.617622	0.0103304	-0.0118903	0.0103201	-0.0440593	-0.0352636	-0.0267466	0.550126	0.0166267
20822347	6	0.0291138	0.617483	0.00997018	-0.0122434	0.00997471	0.0393697	0.0509579	0.00701763	0.540726	-0.00391978
20832347	6	0.0611839	0.618701	0.0131217	-0.0090615	0.0130868	0.00431942	0.012388	-0.00967326	0.553681	0.0243987
20842347	6	0.0603733	0.625229	0.0300197	0.00831553	0.0300824	0.0442822	0.0771402	0.0339727	0.537498	-0.0109765
20851347	6	0.0447311	0.619308	0.0146938	-0.0073738	0.0147375	0.120682	0.145841	0.0420986	0.5588	0.0355882
20852347	6	0.0262756	0.593156	-0.0529922	-0.0766667	-0.0530345	-0.0119798	0.00160168	-0.0553764	0.507036	-0.077562
20862347	6	0.0603733	0.614492	0.00222965	-0.0201389	0.0022525	0.104876	0.160687	0.0558382	0.527285	-0.0333008
20441347	6	0.341631	0.704931	0.236303	0.219128	0.236268	0.235908	0.293995	0.234738	0.649419	0.23367
20471347	6	0.0777364	0.633959	0.0526141	0.0313377	0.0525992	0.0559683	0.0576743	0.0360745	0.571804	0.0640121
20501347	6	0.00390625	0.637617	0.0620805	0.0409867	0.0620365	0.0449241	0.0125883	0.0273577	0.551555	0.0197514
20511347	6	0.284952	0.727983	0.295966	0.280232	0.29603	0.273974	0.352656	0.293557	0.670423	0.279583
20531347	6	0.298592	0.71214	0.254963	0.238288	0.255007	0.344933	0.491209	0.328636	0.649261	0.233325
20541347	6	0.292555	0.679791	0.171235	0.15266	0.171259	0.199635	0.322582	0.203849	0.631095	0.193615
20561347	6	0.287864	0.73395	0.31141	0.296001	0.311454	0.395713	0.470533	0.350376	0.669435	0.277422
20581347	6	0.281863	0.706054	0.239209	0.222188	0.23926	0.242003	0.292741	0.228727	0.650222	0.235426
20601347	6	0.339445	0.715119	0.262671	0.246062	0.262611	0.222905	0.250052	0.214516	0.660501	0.257894
20641347	6	0.333453	0.708534	0.245627	0.228691	0.245621	0.291236	0.348458	0.25902	0.645361	0.224799
20651347	6	0.333453	0.752248	0.358769	0.344408	0.358798	0.33678	0.403898	0.36298	0.709916	0.365909
20721347	6	0.242729	0.675565	0.160299	0.141463	0.160307	0.125436	0.155681	0.133652	0.60159	0.129122
20751347	6	0.0777364	0.62953	0.0411495	0.0196343	0.0411527	-0.0287296	-0.0384055	-0.00891169	0.568371	0.0565081
20771347	6	0.0845704	0.603677	-0.0257617	-0.0487763	-0.0257563	0.0463759	0.114611	0.0387114	0.555713	0.0288385
20791347	6	0.0777364	0.641282	0.0715674	0.0507438	0.0715794	0.0654047	0.0592497	0.0454536	0.567177	0.0538975
20801347	6	0.091999	0.663187	0.12826	0.108682	0.128246	0.0465234	0.0316897	0.0717438	0.626268	0.183065
20811347	6	0.0777364	0.661309	0.123402	0.103753	0.123425	0.0550887	0.0613439	0.0762288	0.614914	0.158245
20831347	6	0.0754747	0.607532	-0.0157844	-0.0385496	-0.015754	-0.033384	-8.21961e-05	-0.0270565	0.549282	0.0147824
20692347	6	0.0648003	0.614219	0.00152166	-0.0208439	0.001563	0.0258479	0.0324213	-0.00313407	0.56211	0.0428226
20452347	6	0.0857553	0.624395	0.0278604	0.00605375	0.0278703	0.0979977	0.145201	0.0429422	0.590566	0.105025
20502347	6	0.0768714	0.618549	0.0127292	-0.00938798	0.0127675	0.161884	0.233697	0.0835773	0.555841	0.0291197
20532347	6	0.0933285	0.647901	0.0886994	0.0682659	0.0887169	0.160286	0.197508	0.116841	0.581562	0.0853414
20452348	7	0.253414	0.668494	0.141997	0.122749	0.142004	0.227633	0.288046	0.169661	0.609224	0.145809
20482348	7	0.112737	0.614877	0.00322462	-0.0191733	0.00319692	0.0493963	0.0756421	0.00312977	0.545334	0.00615306
20572348	7	0.0928829	0.596465	-0.0444278	-0.0678227	-0.0443846	0.00591489	0.0697001	-0.0201252	0.528945	-0.0296712
20492348	7	0.100046	0.63906	0.0658147	0.0448841	0.0658483	0.120855	0.170891	0.0937206	0.563108	0.045004
20612348	7	0.0928829	0.627636	0.036249	0.0146591	0.0362868	0.105996	0.148141	0.0572197	0.566783	0.0530367
20662348	7	0.0946687	0.61076	-0.00742876	-0.0299761	-0.00736872	0.0601951	0.117812	0.0328676	0.546357	0.00838868
20682348	7	0.100046	0.655273	0.107779	0.0878238	0.107845	0.162627	0.227084	0.143071	0.602842	0.131857
20762348	7	0.254654	0.685862	0.186949	0.168718	0.186964	0.238775	0.315922	0.218168	0.626757	0.184132
20812348	7	0.254654	0.67129	0.149233	0.130189	0.149281	0.154096	0.236295	0.165221	0.615491	0.159508
20822348	7	0.100046	0.655286	0.107813	0.0878607	0.107882	0.240518	0.323005	0.18245	0.602388	0.130867
20441348	7	0.342869	0.727212	0.293971	0.278149	0.293993	0.330837	0.401644	0.314502	0.669176	0.276857
20442348	7	0.0538406	0.612887	-0.00192518	-0.0243698	-0.00188547	0.0856707	0.12714	0.0364224	0.541639	-0.00192523
20451348	7	0.0777364	0.64118	0.0713038	0.0504821	0.0713234	0.0163552	-0.00407111	0.0211265	0.583709	0.0900355
20471348	7	0.058033	0.645896	0.0835089	0.0629592	0.0835267	0.0243341	0.0205275	0.0499311	0.572572	0.0656922
20472348	7	0.0833268	0.641832	0.0729907	0.0522178	0.0730211	0.109967	0.13143	0.0894237	0.58342	0.0894029
20481348	7	0.0582886	0.592571	-0.0545069	-0.078156	-0.0544911	-0.0679003	-0.0792481	-0.0796406	0.524731	-0.0388845
20502348	7	0.0427399	0.635603	0.0568676	0.0357048	0.0568705	0.0552327	0.0626872	0.0431876	0.569225	0.0583755
20512348	7	0.0933285	0.640379	0.0692288	0.0482364	0.069127	0.0476264	0.0724385	0.0449925	0.587289	0.0978621
20532348	7	0.0765343	0.614146	0.00133267	-0.0210602	0.00135146	0.0841733	0.0846124	0.0290296	0.55118	0.0189309
20751348	7	0.0810828	0.611045	-0.00669302	-0.0293855	-0.00679112	-0.0029664	0.00467102	-0.020192	0.546355	0.0083841
20582348	7	0.0833268	0.618064	0.0114733	-0.0107136	0.0114709	0.0332166	0.0551725	0.00336949	0.554302	0.0257545
20602348	7	0.0252075	0.622813	0.0237666	0.00186284	0.0237714	0.0478336	0.0665362	0.0259615	0.561293	0.0410358
20622348	7	0.0722833	0.633486	0.0513906	0.0300925	0.0513814	0.120596	0.133721	0.0624156	0.574259	0.0693781
20631348	7	0.0755925	0.631363	0.0458954	0.0245463	0.045957	0.043452	0.0433828	0.0324241	0.571885	0.0641892
20632348	7	0.0603733	0.619554	0.0153301	-0.00670515	0.0153914	0.148172	0.220494	0.0747241	0.549042	0.0142573
20642348	7	0.0857553	0.623276	0.0249637	0.00305352	0.0249359	0.119373	0.18278	0.0546633	0.5724	0.0653153
20661348	7	0.0777364	0.64733	0.0872202	0.0667804	0.087264	0.0915675	0.103461	0.0656872	0.566192	0.0517445
20671348	7	0.0613155	0.644119	0.0789102	0.0581978	0.0788698	0.0189069	0.0235567	0.0385131	0.587758	0.0988852
20672348	7	0.0722833	0.642549	0.0748456	0.0540749	0.0748374	0.133436	0.149975	0.0880689	0.588375	0.100235
20681348	7	0.0252075	0.604195	-0.0244212	-0.0473998	-0.02441	-0.0297781	-0.0453342	-0.047168	0.534578	-0.0173593
20692348	7	0.0768714	0.650648	0.0958093	0.0755337	0.0958252	0.0644357	0.0636016	0.0660097	0.559974	0.0381538
20702348	7	0.0857553	0.594825	-0.0486737	-0.0720648	-0.0485336	0.040168	0.113067	-0.00544408	0.52624	-0.0355851
20711348	7	0.0677848	0.610015	-0.00935882	-0.0319356	-0.0092852	-0.0266197	0.0165907	-0.0112222	0.540359	-0.00472177
20712348	7	0.0648003	0.625879	0.031701	0.00999329	0.0317233	0.0858008	0.123051	0.0529247	0.550493	0.0174287
20722348	7	0.0266419	0.609027	-0.0119157	-0.0346083	-0.0118992	0.0620031	0.0967969	0.013341	0.533157	-0.0204655
20731348	7	0.0777364	0.643731	0.0779053	0.0572392	0.0779322	0.00975596	-0.0028764	0.0212128	0.570511	0.0611862
20742348	7	0.0794043	0.620322	0.0173173	-0.00471892	0.0173341	0.0769122	0.119815	0.0470604	0.568899	0.0576622
20571348	7	0.0382767	0.593635	-0.0517538	-0.0753422	-0.051739	0.0150037	0.0543166	-0.0127648	0.52598	-0.036153
20752348	7	0.0833268	0.627833	0.0367573	0.014697	0.0363238	0.0861691	0.0937228	0.0209564	0.574042	0.0689055
20772348	7	0.0833268	0.608562	-0.0131179	-0.0359147	-0.0131769	0.0353887	0.0519421	-0.0106473	0.550093	0.0165553
20782348	7	0.0603733	0.622131	0.0219993	0.000123269	0.02207	0.0949429	0.142876	0.0498522	0.563227	0.0452634
20792348	7	0.0291138	0.598568	-0.0389863	-0.0622698	-0.0389536	-0.00465792	0.0231011	-0.0514306	0.533148	-0.020484
20801348	7	0.0522919	0.616027	0.00620175	-0.0160666	0.00623542	-0.00909965	0.00367771	-0.0183691	0.539345	-0.00693835
20811348	7	0.0575027	0.647773	0.0883666	0.0679016	0.0883606	0.0743198	0.0800971	0.0690858	0.587359	0.0980149
20831348	7	0.0192566	0.628272	0.0378942	0.0162613	0.0378538	0.0388864	0.0297147	0.0134135	0.558088	0.0340307
20841348	7	0.0836811	0.637024	0.060547	0.0394391	0.0605229	0.10169	0.153687	0.0825515	0.531367	-0.0243771
20842348	7	0.0933285	0.663108	0.128057	0.108424	0.127994	0.219118	0.2731	0.17276	0.592907	0.110142
20852348	7	0.0768714	0.62008	0.0166909	-0.00544339	0.0166255	0.0316428	0.0561107	0.0135783	0.559697	0.0375486
20861348	7	0.0678768	0.649574	0.0930286	0.0727036	0.0930572	0.0315548	0.0382012	0.042253	0.590736	0.105395
20862348	7	0.0794043	0.632892	0.0498526	0.028536	0.0498591	0.08188	0.118244	0.0692148	0.569797	0.0596258
20521348	7	0.236382	0.668561	0.14217	0.122939	0.14219	0.188406	0.2553	0.163844	0.605305	0.137243
20591348	7	0.102235	0.644278	0.079322	0.0586752	0.0793367	0.0508777	0.0616764	0.0558918	0.583346	0.0892416
20551348	7	0.065918	0.610679	-0.00763949	-0.0302873	-0.00767315	-0.0260325	-0.0378296	-0.0376345	0.54883	0.0137951
20561348	7	0.0875863	0.635082	0.0555199	0.0343319	0.0555277	0.0992968	0.181902	0.105241	0.588707	0.100962
20541348	7	0.236382	0.667334	0.138994	0.119716	0.139038	0.189871	0.230599	0.150722	0.602932	0.132055
20601348	7	0.0786326	0.621788	0.0211137	-0.000830798	0.0211368	0.0617895	0.0974053	0.0311276	0.594139	0.112834
20611348	7	0.0951306	0.693858	0.207644	0.189896	0.207677	0.103558	0.125514	0.148653	0.63204	0.195681
20621348	7	0.0951306	0.665971	0.135466	0.116071	0.135473	0.0730295	0.073807	0.0922931	0.599289	0.124092
20641348	7	0.0951306	0.643417	0.0770917	0.056278	0.0769922	0.0659187	0.0856596	0.060839	0.575263	0.0715735
20691348	7	0.0896395	0.667112	0.138421	0.119084	0.138419	0.132514	0.150732	0.121508	0.613122	0.154328
20701348	7	0.114415	0.637014	0.0605203	0.0394205	0.0605047	0.0733996	0.116045	0.0618495	0.569886	0.0598204
20721348	7	0.0927818	0.652757	0.101267	0.0811579	0.101326	0.0766815	0.12362	0.0855634	0.608141	0.143442
20741348	7	0.0786326	0.585481	-0.0728567	-0.0968872	-0.0728112	-0.026428	0.0102062	-0.0574247	0.51441	-0.0614438
20761348	7	0.0927818	0.620419	0.0175687	-0.00436795	0.0176773	0.0613053	0.156339	0.0733542	0.563178	0.0451572
20771348	7	0.114077	0.660038	0.12011	0.10042	0.120165	0.115098	0.159621	0.124877	0.606143	0.139074
20851348	7	0.114077	0.65674	0.111575	0.091701	0.111638	0.147416	0.184074	0.116159	0.618078	0.165163
20842349	8	0.118514	0.616746	0.00806368	-0.0141685	0.00809185	0.0361568	0.0732958	0.0119498	0.539767	-0.00601578
20462349	8	0.110093	0.634327	0.0535665	0.0321728	0.053416	0.0887083	0.111156	0.0511928	0.572177	0.0648284
20472349	8	0.136372	0.622183	0.0221346	0.000196359	0.0221415	0.165673	0.251846	0.0991704	0.566945	0.0533922
20482349	8	0.119637	0.663496	0.129062	0.109529	0.129074	0.176925	0.241063	0.163543	0.596797	0.118644
20492349	8	0.113985	0.623746	0.0261792	0.00437229	0.0262257	0.0953683	0.126279	0.0447626	0.586639	0.0964408
20522349	8	0.118456	0.621174	0.0195239	-0.00244265	0.0195604	0.114565	0.203986	0.0794595	0.554125	0.025368
20542349	8	0.134121	0.625627	0.0310488	0.00935921	0.0311032	0.0341337	0.106903	0.0611328	0.573119	0.0668863
20552349	8	0.112368	0.623823	0.0263798	0.00458495	0.0264337	0.0992771	0.131339	0.0567279	0.557475	0.0326915
20562349	8	0.136372	0.646376	0.0847515	0.0642804	0.0848189	0.199233	0.251903	0.125046	0.574562	0.0700416
20572349	8	0.136372	0.664328	0.131214	0.111714	0.131212	0.296083	0.377357	0.209319	0.613363	0.154856
20582349	8	0.136372	0.651242	0.0973445	0.077124	0.0973806	0.196674	0.228079	0.129762	0.592096	0.108368
20592349	8	0.113985	0.627479	0.0358414	0.0142074	0.035845	0.0225174	0.0196683	0.00882717	0.571197	0.0626855
20602349	8	0.127321	0.650145	0.0945057	0.0741481	0.09447	0.135582	0.175463	0.104585	0.589946	0.10367
20612349	8	0.118456	0.65189	0.0990232	0.0788366	0.0990555	0.194033	0.252727	0.15059	0.598878	0.123193
20622349	8	0.126796	0.657319	0.113075	0.0932287	0.113132	0.288725	0.386235	0.195933	0.589054	0.101719
20632349	8	0.122845	0.628253	0.0378461	0.0163007	0.0378923	0.0976864	0.137062	0.0611124	0.557903	0.0336271
20652349	8	0.122845	0.623684	0.0260196	0.00416703	0.026025	0.12925	0.17564	0.063826	0.563382	0.0456027
20662349	8	0.106423	0.636367	0.0588454	0.0377214	0.0588428	0.107504	0.134098	0.0737967	0.575586	0.0722801
20672349	8	0.107127	0.657377	0.113224	0.0933036	0.113205	0.218018	0.274572	0.154426	0.578796	0.0792958
20682349	8	0.106423	0.638665	0.0647944	0.043848	0.064835	0.109669	0.119663	0.0648954	0.569283	0.0585022
20702349	8	0.106423	0.65635	0.110566	0.0904404	0.110405	0.169626	0.209145	0.135374	0.577568	0.0766128
20722349	8	0.112085	0.62917	0.0402187	0.0187531	0.0402909	0.170941	0.293638	0.135149	0.564493	0.0480321
20732349	8	0.122845	0.661326	0.123445	0.103775	0.123447	0.203976	0.255513	0.153726	0.589872	0.103508
20742349	8	0.122845	0.613365	-0.000687118	-0.0231534	-0.000695767	0.0998299	0.155207	0.0492395	0.550791	0.0180796
20762349	8	0.107127	0.643535	0.0773971	0.0567199	0.0774243	0.13661	0.165878	0.102624	0.572087	0.0646314
20772349	8	0.112085	0.607999	-0.0145748	-0.0372907	-0.0145228	0.0243603	0.0557917	-0.0128391	0.529271	-0.0289606
20782349	8	0.112085	0.610184	-0.00892186	-0.031537	-0.00889535	0.0937756	0.152759	0.0248812	0.530929	-0.0253362
20822349	8	0.112085	0.618829	0.0134552	-0.00870779	0.0134327	0.0237025	0.0790167	0.0102239	0.561117	0.0406513
20832349	8	0.122845	0.639632	0.0672967	0.0464016	0.0673325	0.146972	0.220861	0.120245	0.571558	0.0634759
20441349	8	0.114415	0.672711	0.152912	0.133876	0.152887	0.148315	0.192238	0.143159	0.618137	0.165291
20501349	8	0.0836811	0.617096	0.0089697	-0.0132113	0.00902805	0.0468456	0.0786753	0.0108948	0.544852	0.00509933
20502349	8	0.0946687	0.635008	0.055328	0.0341376	0.0553377	0.0497505	0.0551219	0.0409623	0.57366	0.0680689
20512349	8	0.0946687	0.616785	0.00816453	-0.0141014	0.0081575	0.0819564	0.113151	0.0283135	0.552544	0.021912
20532349	8	0.114094	0.625003	0.0294334	0.00765539	0.0294368	0.0588083	0.0686536	0.0178303	0.563053	0.0448832
20541349	8	0.0678768	0.627991	0.0371678	0.015602	0.0372089	0.113436	0.16559	0.0700652	0.572494	0.0655208
20611349	8	0.0247803	0.585168	-0.0736682	-0.0977332	-0.0736386	-0.0230425	-0.00877899	-0.0712562	0.514601	-0.0610259
20621349	8	0.0777364	0.652863	0.101542	0.08135	0.101514	0.0608142	0.0507153	0.0572431	0.594008	0.112548
20642349	8	0.119268	0.683794	0.181596	0.163234	0.181601	0.292374	0.40589	0.255592	0.64273	0.219049
20752349	8	0.0946687	0.640325	0.0690909	0.0482525	0.0691428	0.1372	0.198735	0.116285	0.563328	0.0454853
20771349	8	0.0511932	0.653182	0.102367	0.0822121	0.102357	0.100831	0.0978364	0.0909664	0.591908	0.107958
20792349	8	0.114094	0.658271	0.115537	0.0956778	0.115527	0.0876614	0.13013	0.10591	0.593037	0.110426
20802349	8	0.0857553	0.653205	0.102425	0.0823399	0.102482	0.180873	0.220925	0.136397	0.534764	-0.0169518
20812349	8	0.0519848	0.616149	0.0065176	-0.0157589	0.00653643	0.104382	0.170411	0.0588108	0.534764	-0.0169518
20851349	8	0.0777364	0.64571	0.0830273	0.0623849	0.082965	0.0536689	0.0523549	0.0485869	0.579611	0.0810777
20852349	8	0.112737	0.612263	-0.00354038	-0.0260992	-0.00357695	0.0821652	0.126595	0.0286389	0.533176	-0.0204235
20861349	8	0.114415	0.680737	0.173685	0.155174	0.173718	0.114171	0.123707	0.110608	0.631495	0.194491
20862349	8	0.0928829	0.589835	-0.0615881	-0.085444	-0.0616192	0.0712171	0.13659	0.00209437	0.537034	-0.0119906
20451349	8	0.114415	0.686398	0.188335	0.170138	0.188353	0.135562	0.147368	0.13589	0.625908	0.182278
20461349	8	0.0859318	0.644741	0.0805199	0.0599163	0.0805506	-0.0241232	-0.0309311	0.0148643	0.595675	0.116192
20471349	8	0.0859318	0.622274	0.0223707	0.000445991	0.0223856	0.038451	0.0689902	0.014116	0.550735	0.0179588
20481349	8	0.11501	0.6503	0.0949081	0.0746262	0.0949376	0.136474	0.188754	0.116506	0.594884	0.114462
20491349	8	0.10856	0.666022	0.1356	0.11626	0.135657	0.149004	0.184344	0.139117	0.609766	0.146992
20511349	8	0.109469	0.63002	0.0424198	0.0209412	0.042431	0.0928007	0.140145	0.056302	0.562627	0.0439525
20521349	8	0.104782	0.683308	0.18034	0.161939	0.180334	0.162373	0.197206	0.159201	0.612259	0.152442
20531349	8	0.0918002	0.644112	0.0788923	0.0582651	0.0789356	0.0671639	0.0954731	0.0536848	0.60389	0.134149
20551349	8	0.0918002	0.645953	0.0836553	0.0631364	0.0837	0.0951447	0.1166	0.0716047	0.596573	0.118154
20561349	8	0.10856	0.658339	0.115713	0.0959168	0.115761	0.104575	0.146555	0.104373	0.592923	0.110177
20571349	8	0.10856	0.633236	0.0507414	0.0294552	0.0507581	0.0706606	0.0890175	0.045419	0.566603	0.0526436
20581349	8	0.10856	0.644755	0.0805567	0.0599265	0.0805605	0.107415	0.138881	0.086038	0.57731	0.0760474
20591349	8	0.10856	0.629878	0.0420514	0.0205603	0.0420584	0.0420446	0.061015	0.0377513	0.578202	0.0779985
20641349	8	0.0229492	0.568517	-0.116763	-0.141818	-0.116756	-0.118132	-0.110217	-0.121466	0.490869	-0.112903
20651349	8	0.10856	0.63853	0.0644453	0.0433719	0.0643693	0.0808208	0.0996438	0.0549607	0.570153	0.0604033
20661349	8	0.10856	0.635048	0.0554323	0.0342553	0.0554529	0.14516	0.167601	0.0794182	0.572087	0.0646315
20671349	8	0.109775	0.619599	0.0154484	-0.00663021	0.0154647	0.117228	0.181295	0.0666715	0.567948	0.0555829
20681349	8	0.10856	0.646365	0.0847223	0.0641976	0.0847379	0.17982	0.222506	0.124154	0.578201	0.077995
20731349	8	0.10856	0.653569	0.103368	0.0832696	0.103391	0.115379	0.161866	0.108966	0.588821	0.101209
20701349	8	0.10856	0.644	0.078602	0.0578805	0.0785595	0.120655	0.151873	0.0942097	0.500916	-0.0909412
20711349	8	0.0859318	0.643332	0.0768729	0.0561699	0.0768864	0.0302661	0.0712788	0.0639767	0.569218	0.0583594
20691349	8	0.0229492	0.588736	-0.0644315	-0.0882757	-0.0643887	-0.107008	-0.108099	-0.0908783	0.521664	-0.0455868
20751349	8	0.109775	0.567013	-0.120657	-0.145775	-0.120626	-0.045711	-0.0138634	-0.103297	0.585315	0.0935451
20761349	8	0.0859318	0.629189	0.0402671	0.0187751	0.0403124	-0.000304412	0.02731	0.0212552	0.5623	0.0432386
20781349	8	0.0859318	0.612707	-0.0023915	-0.0248402	-0.00234555	0.0469912	0.112581	0.012948	0.542999	0.00104917
20791349	8	0.0859318	0.628471	0.0384095	0.0169131	0.0384913	0.0354302	0.086971	0.054222	0.562625	0.043948
20811349	8	0.104782	0.656458	0.110846	0.0909116	0.110866	0.129048	0.18515	0.116352	0.590171	0.10416
20821349	8	0.104782	0.644532	0.0799793	0.0593875	0.0800334	0.0697115	0.121013	0.0756599	0.595815	0.116499
20841349	8	0.0918002	0.680503	0.17308	0.154555	0.173112	0.203591	0.242301	0.171989	0.632703	0.197131
20442350	9	0.110093	0.639907	0.0680073	0.0471348	0.0680496	0.0877572	0.108526	0.0624279	0.575688	0.0725023
20462350	9	0.127924	0.677015	0.164052	0.145334	0.164093	0.215806	0.235318	0.172437	0.624446	0.179083
20472350	9	0.110394	0.653158	0.102304	0.0821773	0.102323	0.158897	0.19333	0.116887	0.592152	0.108492
20482350	9	0.117097	0.633256	0.0507943	0.0295375	0.0508386	0.0403174	0.0801274	0.0536958	0.580114	0.0821778
20492350	9	0.125449	0.667234	0.138737	0.11942	0.138748	0.138142	0.142424	0.123889	0.609379	0.146147
20512350	9	0.133931	0.636947	0.0603482	0.0391878	0.060277	0.0412274	0.0594595	0.0254131	0.569753	0.0595283
20522350	9	0.125449	0.640724	0.0701226	0.0492929	0.0701604	0.177128	0.251699	0.117907	0.58691	0.0970322
20532350	9	0.117086	0.590086	-0.0609388	-0.0847346	-0.0609254	0.0747256	0.147142	0.00749435	0.519844	-0.0495652
20542350	9	0.119773	0.650972	0.0966456	0.0763252	0.0965993	0.161794	0.195454	0.10979	0.58579	0.0945842
20552350	9	0.110394	0.639127	0.0659898	0.0450892	0.0660489	0.159667	0.20921	0.097614	0.569166	0.0582458
20562350	9	0.12143	0.682441	0.178094	0.159558	0.178005	0.204511	0.246733	0.168929	0.615076	0.158601
20582350	9	0.117097	0.63171	0.0467927	0.0254092	0.0468009	0.0814769	0.108545	0.0471452	0.557134	0.031945
20592350	9	0.138729	0.68495	0.184588	0.166298	0.184597	0.211165	0.299484	0.219198	0.642689	0.218959
20612350	9	0.110394	0.656432	0.110779	0.090873	0.110828	0.185816	0.216879	0.132177	0.578299	0.078211
20642350	9	0.12474	0.629215	0.0403353	0.018821	0.0403573	0.0617676	0.093843	0.0429317	0.572851	0.066302
20652350	9	0.119773	0.630596	0.0439095	0.0224628	0.0439192	0.179916	0.215133	0.0929741	0.546531	0.00876796
20662350	9	0.119773	0.633095	0.0503784	0.0291139	0.0504243	0.155536	0.190581	0.0859987	0.560576	0.0394697
20672350	9	0.127924	0.657282	0.112977	0.0931574	0.113062	0.15266	0.197908	0.133429	0.59713	0.119371
20682350	9	0.117086	0.63294	0.0499762	0.0286938	0.0500134	0.112718	0.170546	0.0877059	0.577582	0.0766422
20702350	9	0.133931	0.647933	0.08878	0.0683563	0.0888053	0.0875845	0.0959684	0.0679554	0.584865	0.0925634
20712350	9	0.119773	0.63071	0.0442039	0.0228052	0.0442541	0.199829	0.274809	0.119479	0.550164	0.016709
20732350	9	0.127924	0.652827	0.101449	0.0813411	0.101505	0.0988412	0.110585	0.0829417	0.587679	0.0987136
20742350	9	0.110394	0.64134	0.071717	0.050926	0.0717576	0.125165	0.159447	0.0916176	0.583747	0.0901177
20752350	9	0.138729	0.626006	0.0320291	0.0104041	0.0321252	0.0746525	0.154102	0.069761	0.571929	0.0642848
20572350	9	0.127924	0.673956	0.156133	0.137223	0.156161	0.187585	0.232552	0.165941	0.619194	0.167603
20772350	9	0.138729	0.607804	-0.0150796	-0.0378239	-0.0150443	0.102636	0.195619	0.0500372	0.596497	0.11799
20792350	9	0.12474	0.603853	-0.0253075	-0.0482285	-0.0252206	0.0380097	0.0736989	0.00126441	0.546558	0.00882678
20802350	9	0.138729	0.641066	0.0710067	0.050216	0.0710631	0.134188	0.228107	0.118605	0.58146	0.0851205
20812350	9	0.127924	0.645098	0.0814427	0.0608888	0.0815018	0.166365	0.20973	0.103539	0.593421	0.111264
20822350	9	0.137274	0.672762	0.153043	0.134032	0.15304	0.210967	0.268475	0.165144	0.615588	0.159719
20832350	9	0.133931	0.686246	0.187943	0.169703	0.187927	0.247957	0.287753	0.209211	0.631252	0.19396
20842350	9	0.119773	0.640044	0.0683617	0.047464	0.0683716	0.189839	0.216096	0.103309	0.57487	0.0707139
20501350	9	0.104782	0.688183	0.192956	0.174905	0.193015	0.143326	0.19549	0.173935	0.61401	0.156271
20541350	9	0.10856	0.671566	0.149949	0.130911	0.149987	0.142193	0.17381	0.141381	0.598714	0.122836
20762350	9	0.0768714	0.608118	-0.0142675	-0.0370435	-0.014281	0.0818551	0.143668	0.028667	0.552936	0.0227699
20621350	9	0.104782	0.687028	0.189965	0.171809	0.189987	0.186014	0.234041	0.180258	0.620504	0.170466
20632350	9	0.0928829	0.618647	0.012983	-0.00918034	0.0129706	0.131653	0.1922	0.0640867	0.548063	0.0121167
20692350	9	0.0928829	0.64134	0.0717174	0.0508222	0.071656	0.118184	0.151748	0.0779816	0.58301	0.0885074
20851350	9	0.10856	0.679128	0.16952	0.150631	0.169274	0.15826	0.218541	0.16919	0.628571	0.188099
20461350	9	0.10856	0.592747	-0.0540511	-0.0776779	-0.0540235	0.0223858	0.0622098	-0.030301	0.537908	-0.0100803
20471350	9	0.136718	0.679732	0.171083	0.1525	0.171102	0.14796	0.193067	0.166308	0.6323	0.19625
20481350	9	0.136718	0.658781	0.116859	0.0970774	0.116896	0.0967628	0.126752	0.0949901	0.62322	0.176402
20521350	9	0.229479	0.658935	0.117256	0.0974651	0.117275	0.137724	0.186401	0.120502	0.59456	0.113754
20551350	9	0.127438	0.657112	0.112539	0.092473	0.112393	0.0667289	0.0786499	0.0792857	0.593889	0.112287
20561350	9	0.134878	0.66467	0.132101	0.112635	0.132112	0.0909687	0.0947308	0.0888622	0.607106	0.14118
20581350	9	0.134878	0.685057	0.184865	0.166599	0.184891	0.238205	0.290575	0.201978	0.624151	0.178437
20591350	9	0.127438	0.692705	0.204659	0.186805	0.204654	0.218114	0.253166	0.196666	0.633335	0.198512
20631350	9	0.235918	0.676259	0.162095	0.143322	0.162126	0.187173	0.247814	0.179286	0.629748	0.190671
20641350	9	0.125836	0.640984	0.0707969	0.0499659	0.0708185	0.144734	0.191161	0.0949733	0.565848	0.0509941
20651350	9	0.127438	0.634317	0.0535409	0.0323536	0.0535928	0.0928035	0.133275	0.0524014	0.578503	0.0786569
20661350	9	0.134878	0.666649	0.137223	0.117877	0.137239	0.182403	0.199509	0.129259	0.609268	0.145904
20681350	9	0.125836	0.677081	0.164221	0.145493	0.164249	0.149151	0.174857	0.134217	0.615612	0.159772
20691350	9	0.125836	0.620502	0.0177839	-0.00422207	0.01782	0.0590487	0.108477	0.0277045	0.569984	0.0600332
20721350	9	0.242729	0.677175	0.164465	0.145629	0.164382	0.157888	0.229292	0.165423	0.608077	0.143301
20741350	9	0.242729	0.672867	0.153316	0.134012	0.15302	0.13915	0.195186	0.144716	0.611162	0.150045
20771350	9	0.141251	0.699235	0.22156	0.204086	0.221555	0.239555	0.285205	0.227431	0.645163	0.224367
20781350	9	0.136718	0.652886	0.101599	0.0814534	0.101615	0.117179	0.163821	0.109587	0.598675	0.122749
20801350	9	0.065918	0.604115	-0.0246282	-0.0476976	-0.0247013	-0.0324249	-0.0296518	-0.0429562	0.548083	0.0121603
20821350	9	0.141251	0.651586	0.0982345	0.0780496	0.0982859	0.159802	0.243088	0.138876	0.594459	0.113534
20831350	9	0.141251	0.667311	0.138935	0.119634	0.138958	0.200887	0.277872	0.186002	0.601921	0.129845
20841350	9	0.141251	0.649004	0.0915521	0.071188	0.0915749	0.134791	0.184918	0.106042	0.593172	0.11072
20861350	9	0.127438	0.653661	0.103606	0.0835189	0.103635	0.176498	0.234182	0.122891	0.59514	0.115021
20442351	10	0.114509	0.673484	0.154911	0.135997	0.154961	0.195485	0.237245	0.173714	0.607953	0.14303
20462351	10	0.155999	0.622232	0.0222612	0.000323592	0.0222659	0.0351566	0.076801	0.032285	0.560164	0.03857
20472351	10	0.162023	0.664452	0.131535	0.112005	0.131496	0.161434	0.197166	0.13524	0.612084	0.15206
20482351	10	0.162023	0.678587	0.168121	0.149483	0.168151	0.180657	0.213029	0.159693	0.620208	0.169818
20492351	10	0.138495	0.63784	0.0626585	0.0415774	0.0626142	0.0499956	0.0578103	0.0410437	0.57896	0.0796559
20502351	10	0.133018	0.639846	0.06785	0.0469531	0.0678719	0.195374	0.301233	0.156346	0.568843	0.0575396
20512351	10	0.133018	0.654784	0.106514	0.0864994	0.10655	0.203842	0.255525	0.152632	0.588451	0.100402
20532351	10	0.155603	0.628254	0.0378471	0.0162682	0.0378605	0.162291	0.20322	0.0859965	0.555989	0.0294425
20562351	10	0.144046	0.688858	0.194704	0.176659	0.194731	0.231203	0.250225	0.195254	0.634914	0.201964
20572351	10	0.144046	0.666889	0.137842	0.118578	0.137925	0.191861	0.20881	0.14785	0.592138	0.108461
20582351	10	0.162465	0.660982	0.122554	0.102897	0.122588	0.190433	0.225786	0.128524	0.595065	0.114857
20592351	10	0.162023	0.637545	0.0618943	0.0408806	0.0619327	0.051948	0.0835814	0.0535181	0.558423	0.0347633
20602351	10	0.144046	0.650397	0.0951579	0.0749051	0.0952104	0.127407	0.131167	0.0939674	0.582161	0.0866509
20642351	10	0.144046	0.679997	0.171768	0.153246	0.171832	0.248328	0.291102	0.196055	0.61422	0.156728
20652351	10	0.150979	0.617261	0.00939648	-0.0127879	0.00944216	0.124532	0.219346	0.0691777	0.542164	-0.00077729
20672351	10	0.150979	0.648025	0.0890185	0.0686372	0.08908	0.100588	0.135448	0.0771613	0.585778	0.0945573
20682351	10	0.150979	0.682027	0.177024	0.158595	0.177064	0.212828	0.250053	0.175989	0.629489	0.190105
20692351	10	0.162465	0.627427	0.0357064	0.0141103	0.03575	0.161824	0.214229	0.0767239	0.567669	0.0549734
20702351	10	0.139096	0.640334	0.0691146	0.0482398	0.0691303	0.184183	0.254808	0.118052	0.580647	0.0833416
20722351	10	0.162023	0.62463	0.0284691	0.00660147	0.028406	0.0459426	0.0802107	0.0180053	0.55858	0.0351072
20732351	10	0.139096	0.591471	-0.0573541	-0.0810494	-0.0573211	0.123164	0.201858	0.012826	0.528281	-0.0311229
20762351	10	0.0241699	0.630843	0.04455	0.0231344	0.044576	-0.011105	-0.0217409	-0.000386647	0.577723	0.0769512
20782351	10	0.150979	0.669681	0.145069	0.125941	0.145126	0.167738	0.21937	0.147476	0.609909	0.147305
20802351	10	0.139096	0.625179	0.0298898	0.00816675	0.0299369	0.13727	0.213278	0.0677317	0.564727	0.0485426
20812351	10	0.162023	0.643587	0.0775329	0.0568712	0.0775723	0.103096	0.150871	0.0787653	0.57647	0.0742122
20822351	10	0.150979	0.632295	0.0483075	0.0269844	0.0483415	0.104913	0.17339	0.0725816	0.56935	0.0586484
20832351	10	0.150979	0.645046	0.08131	0.0607086	0.0813255	0.13137	0.194584	0.104194	0.582795	0.0880371
20852351	10	0.150979	0.629458	0.0409634	0.0194491	0.0409716	0.119123	0.18133	0.0724276	0.5669	0.0532938
20862351	10	0.162465	0.640924	0.0706403	0.0498079	0.070664	0.184402	0.240206	0.1119	0.577613	0.0767101
20551351	10	0.0678768	0.625977	0.0319558	0.0102263	0.0319513	0.00553645	0.0355148	0.0089589	0.576057	0.0733101
20662351	10	0.0833268	0.655991	0.109636	0.0896684	0.10965	0.132683	0.148268	0.0966683	0.593486	0.111407
20712351	10	0.119268	0.65747	0.113465	0.0936297	0.113524	0.172952	0.227151	0.135383	0.611149	0.150016
20742351	10	0.0946687	0.584021	-0.0766347	-0.10084	-0.0766769	0.0198676	0.0794669	-0.0305399	0.519562	-0.0501828
20752351	10	0.107127	0.623526	0.0256112	0.00376665	0.0256334	0.0465704	0.0841404	0.0275563	0.542976	0.000997538
20842351	10	0.114094	0.634487	0.0539801	0.0327724	0.0540024	0.162958	0.206333	0.0914127	0.572177	0.0648284
20451351	10	0.229479	0.684356	0.18305	0.164745	0.183079	0.239634	0.342831	0.24934	0.62615	0.182807
20461351	10	0.126225	0.638296	0.0638387	0.0428716	0.06388	0.064405	0.101666	0.0630426	0.583428	0.0894213
20471351	10	0.149753	0.666395	0.136565	0.117258	0.136634	0.168708	0.223026	0.152761	0.60749	0.142019
20481351	10	0.149753	0.65054	0.0955286	0.0752532	0.0955508	0.0937598	0.113533	0.0816853	0.596654	0.118331
20491351	10	0.137248	0.647886	0.0886589	0.0682427	0.0886942	0.157067	0.248399	0.148703	0.589806	0.103362
20501351	10	0.137248	0.627718	0.0364607	0.0148794	0.0365022	0.0823174	0.166357	0.0782467	0.565206	0.0495908
20511351	10	0.149753	0.655046	0.107191	0.0871548	0.107191	0.128605	0.180859	0.118606	0.588739	0.10103
20521351	10	0.137248	0.631125	0.0452776	0.0239017	0.0453265	0.139579	0.211536	0.0982713	0.560782	0.0399203
20531351	10	0.157585	0.678509	0.167918	0.149238	0.167911	0.233592	0.333241	0.226403	0.609087	0.145509
20541351	10	0.135814	0.638999	0.0656576	0.0447435	0.0657108	0.0791464	0.135445	0.0791663	0.576745	0.0748127
20561351	10	0.126225	0.695449	0.211762	0.194056	0.211746	0.174094	0.20834	0.191275	0.637419	0.207438
20591351	10	0.149753	0.64826	0.0896285	0.0692283	0.0896581	0.0788978	0.141088	0.0906995	0.585867	0.0947527
20611351	10	0.149753	0.612702	-0.00240272	-0.0248768	-0.00238134	0.050688	0.12947	0.0275577	0.557663	0.0331023
20621351	10	0.137248	0.641375	0.0718087	0.0510034	0.0718333	0.103287	0.122361	0.0656968	0.591325	0.106683
20641351	10	0.149753	0.651415	0.0977921	0.0776486	0.0978937	0.091851	0.15686	0.0962143	0.576237	0.0737029
20651351	10	0.137248	0.674242	0.156874	0.137959	0.156881	0.181744	0.235549	0.170105	0.616862	0.162504
20661351	10	0.137248	0.635334	0.056172	0.0350021	0.0561832	0.115586	0.176893	0.0834718	0.572863	0.0663266
20681351	10	0.137248	0.654296	0.105249	0.0852011	0.10528	0.0976987	0.161509	0.105643	0.605674	0.138049
20701351	10	0.138954	0.660806	0.122098	0.102445	0.122146	0.0828118	0.109581	0.0952109	0.593626	0.111712
20731351	10	0.138954	0.690674	0.199404	0.181461	0.199427	0.13519	0.168285	0.16434	0.63261	0.196927
20741351	10	0.140956	0.657359	0.113177	0.0930751	0.112982	0.144854	0.220916	0.128155	0.602511	0.131134
20751351	10	0.140956	0.637963	0.062977	0.042	0.0630275	0.0643814	0.109528	0.0614871	0.57522	0.0714793
20761351	10	0.156584	0.69789	0.218078	0.200585	0.218132	0.274199	0.330853	0.241667	0.629519	0.190171
20771351	10	0.157585	0.705667	0.238207	0.221186	0.238281	0.253726	0.331308	0.26839	0.659379	0.255441
20791351	10	0.229479	0.69204	0.202938	0.185083	0.20297	0.246753	0.338787	0.256168	0.645533	0.225176
20831351	10	0.138954	0.625156	0.0298305	0.00805386	0.0298265	0.0416289	0.0798927	0.0162739	0.57293	0.0664748
20841351	10	0.138954	0.644492	0.0798747	0.0592858	0.0799339	0.0371715	0.0671379	0.0555293	0.585577	0.0941186
20851351	10	0.138954	0.653599	0.103446	0.0833714	0.103491	0.0885908	0.111362	0.0799413	0.590746	0.105417
20861351	10	0.138954	0.639129	0.0659946	0.0450393	0.0660002	0.0825672	0.124528	0.0594455	0.591311	0.106652
20452352	11	0.150979	0.646435	0.0849045	0.0643952	0.0849312	0.164608	0.238224	0.119572	0.567106	0.0537432
20462352	11	0.139912	0.634172	0.0531636	0.0319593	0.0532072	0.123971	0.164941	0.0615428	0.575122	0.0712663
20472352	11	0.149886	0.638041	0.0631787	0.0421746	0.0631983	0.182612	0.282155	0.136142	0.577741	0.0769895
20491352	11	0.153247	0.684715	0.18398	0.165703	0.184015	0.182901	0.198253	0.17112	0.618546	0.166186
20502352	11	0.139343	0.617306	0.00951282	-0.012641	0.00958586	0.0932219	0.164443	0.0420815	0.555004	0.0272891
20512352	11	0.0241699	0.619654	0.0155905	-0.00649018	0.0156017	-0.0394467	-0.0490161	-0.0322449	0.54563	0.00679947
20542352	11	0.149886	0.689734	0.19697	0.179014	0.197034	0.211268	0.241404	0.195625	0.624265	0.178687
20552352	11	0.153943	0.633636	0.0517785	0.0305161	0.0517957	0.115358	0.202411	0.101278	0.5615	0.0414892
20562352	11	0.153943	0.633277	0.0508477	0.0295905	0.0508904	0.166239	0.246169	0.118977	0.572285	0.0650633
20622352	11	0.153943	0.641315	0.0716526	0.0508367	0.0716702	0.159721	0.223655	0.106049	0.566189	0.0517387
20632352	11	0.153943	0.6608	0.122083	0.10243	0.122131	0.279797	0.392261	0.222854	0.597738	0.120701
20642352	11	0.157651	0.65525	0.10772	0.0877508	0.107774	0.0491574	0.0976294	0.0753147	0.612957	0.153968
20652352	11	0.153943	0.661514	0.123932	0.104329	0.123989	0.218496	0.287015	0.189193	0.592209	0.108616
20662352	11	0.157651	0.660135	0.120362	0.09993	0.119686	0.144873	0.213379	0.133129	0.597104	0.119316
20672352	11	0.14849	0.669538	0.1447	0.12554	0.144734	0.208051	0.244727	0.168844	0.621238	0.17207
20682352	11	0.153943	0.622673	0.0234026	0.00155988	0.023475	0.183522	0.283242	0.125357	0.549831	0.0159822
20722352	11	0.145438	0.640866	0.0704895	0.0496519	0.0705115	0.122054	0.16188	0.0859322	0.567555	0.0547244
20742352	11	0.157651	0.658574	0.116321	0.0965262	0.116357	0.128861	0.189757	0.123975	0.608214	0.1436
20762352	11	0.157651	0.650385	0.0951265	0.0748497	0.0951562	0.0810506	0.14996	0.100514	0.611041	0.14978
20782352	11	0.147804	0.6752	0.159353	0.140496	0.159361	0.247362	0.304418	0.194244	0.591686	0.107472
20792352	11	0.153247	0.633433	0.0512529	0.0299635	0.0512553	0.0677008	0.0805328	0.0446935	0.555186	0.0276878
20812352	11	0.0276184	0.594945	-0.0483623	-0.0719211	-0.0483931	0.0377966	0.0641195	-0.0273004	0.530155	-0.0270281
20821352	11	0.149886	0.63525	0.0559555	0.0347808	0.0559668	0.202776	0.27423	0.11614	0.571555	0.0634689
20852352	11	0.139343	0.676782	0.163448	0.144693	0.163466	0.194157	0.295771	0.205778	0.60841	0.144029
20862352	11	0.139912	0.636157	0.0583017	0.0367576	0.0579002	0.0901953	0.103531	0.040035	0.593156	0.110686
20861352	11	0.246175	0.713628	0.258813	0.24219	0.258824	0.224638	0.283427	0.24255	0.659249	0.255157
20522352	11	0.139343	0.663384	0.128771	0.109158	0.128711	0.142829	0.210243	0.144771	0.604599	0.135699
20711352	11	0.0927818	0.619607	0.0154681	-0.00657333	0.0155203	0.0367738	0.111897	0.0388884	0.571608	0.0635841
20732352	11	0.0833268	0.637876	0.0627527	0.0416861	0.0627205	0.102037	0.0945673	0.0531817	0.57827	0.0781473
20441352	11	0.138954	0.656412	0.110726	0.0907813	0.110738	0.115584	0.151483	0.105894	0.591274	0.106573
20461352	11	0.139343	0.639634	0.067301	0.0463504	0.0672825	0.079238	0.121414	0.0648649	0.5727	0.0659723
20481352	11	0.139343	0.653745	0.103823	0.0837469	0.103858	0.082712	0.123504	0.0862743	0.5975	0.120181
20501352	11	0.232121	0.691795	0.202306	0.184398	0.2023	0.242065	0.284417	0.209881	0.626167	0.182844
20511352	11	0.139343	0.687388	0.190897	0.172784	0.190941	0.279276	0.388963	0.272213	0.634706	0.201508
20531352	11	0.139343	0.634442	0.053865	0.0326556	0.0538882	0.0484609	0.127235	0.0731746	0.569907	0.0598658
20541352	11	0.0183105	0.662817	0.127304	0.107703	0.127289	0.0199346	-0.00469933	0.0546385	0.596939	0.118954
20551352	11	0.139343	0.634321	0.0535496	0.0323563	0.0535955	0.135622	0.213083	0.107704	0.584301	0.0913292
20561352	11	0.139343	0.623694	0.0260469	0.00422506	0.0260817	0.0725163	0.160097	0.0621115	0.566202	0.0517669
20571352	11	0.139343	0.616459	0.00732039	-0.014918	0.00735888	0.0327372	0.101212	0.0196408	0.546347	0.00836674
20581352	11	0.138104	0.642066	0.0735962	0.0528441	0.0736336	0.101413	0.172936	0.108119	0.561162	0.0407499
20591352	11	0.139343	0.649327	0.0923891	0.0720574	0.0924252	0.0744625	0.117091	0.0752274	0.578083	0.0777377
20601352	11	0.147129	0.687685	0.191668	0.173527	0.191668	0.230362	0.300005	0.224226	0.634867	0.201862
20621352	11	0.147129	0.637459	0.0616726	0.0406264	0.0616841	0.0231872	0.0482434	0.0247841	0.572662	0.0658891
20641352	11	0.0155029	0.594812	-0.0487058	-0.0722488	-0.0487136	-0.000681833	0.0187059	-0.0433527	0.504911	-0.0822076
20651352	11	0.175876	0.647166	0.0867952	0.0663481	0.0868412	0.137301	0.204323	0.10947	0.589562	0.10283
20661352	11	0.151061	0.654525	0.105843	0.0857945	0.105861	0.142872	0.196778	0.131362	0.585999	0.095042
20671352	11	0.151061	0.691947	0.202699	0.184834	0.202727	0.239831	0.317085	0.234929	0.618918	0.166999
20681352	11	0.151061	0.607325	-0.0163194	-0.0391194	-0.0163114	0.0643602	0.18888	0.0552686	0.562162	0.0429357
20691352	11	0.151061	0.658112	0.115126	0.0953146	0.115172	0.130007	0.160096	0.116237	0.596363	0.117697
20701352	11	0.139343	0.708649	0.245925	0.229029	0.245951	0.205287	0.237543	0.224583	0.655256	0.246429
20731352	11	0.175876	0.641268	0.0715312	0.0507669	0.071602	0.141946	0.210008	0.0947435	0.580304	0.0825933
20741352	11	0.139343	0.666653	0.137233	0.117888	0.13725	0.146999	0.222215	0.154343	0.596209	0.117359
20751352	11	0.139343	0.666122	0.135858	0.116506	0.135898	0.189942	0.259856	0.164214	0.605912	0.138568
20761352	11	0.139343	0.588701	-0.0645234	-0.0883873	-0.0644979	-0.0476809	0.00527678	-0.0615471	0.539196	-0.00726488
20771352	11	0.139343	0.624775	0.0288433	0.00704875	0.0288434	0.0621183	0.121652	0.0445848	0.565323	0.049845
20781352	11	0.139343	0.64009	0.0684822	0.047607	0.0685115	0.0595387	0.0938676	0.0612255	0.582693	0.0878149
20791352	11	0.147129	0.664179	0.130828	0.111358	0.130863	0.167996	0.230984	0.161619	0.612397	0.152744
20801352	11	0.139343	0.640041	0.0683553	0.0474282	0.0683366	0.131182	0.17833	0.0826063	0.584612	0.092009
20822352	11	0.139343	0.646075	0.0839729	0.0634235	0.0839808	0.102623	0.162363	0.0851755	0.59282	0.109952
20841352	11	0.153247	0.661971	0.125114	0.105489	0.125123	0.137426	0.140952	0.111952	0.601965	0.12994
20442353	12	0.149886	0.624027	0.0269064	0.00513529	0.026972	0.13196	0.210395	0.0801028	0.559685	0.0375225
20452353	12	0.164712	0.670497	0.14718	0.128074	0.147212	0.251968	0.331564	0.198279	0.605308	0.137248
20462353	12	0.164712	0.645667	0.0829167	0.0623893	0.0829693	0.216849	0.320118	0.151896	0.583659	0.0899253
20482353	12	0.178659	0.659053	0.117562	0.097705	0.11751	0.157189	0.208604	0.130824	0.613138	0.154363
20532353	12	0.176229	0.660115	0.12031	0.100641	0.120382	0.204537	0.235864	0.143557	0.589136	0.101899
20552353	12	0.168958	0.63377	0.0521239	0.0308576	0.0521297	0.135007	0.195624	0.095554	0.590814	0.105567
20572353	12	0.173226	0.663191	0.128271	0.108728	0.128291	0.0804994	0.0903377	0.0877556	0.622122	0.174002
20582353	12	0.172693	0.660091	0.120248	0.100555	0.120297	0.256019	0.380945	0.218706	0.601386	0.128675
20592353	12	0.178659	0.666912	0.137902	0.118518	0.137866	0.111307	0.139035	0.113764	0.611092	0.149892
20602353	12	0.173226	0.663601	0.129332	0.109831	0.12937	0.155504	0.219639	0.152611	0.61282	0.153669
20612353	12	0.173226	0.654983	0.107028	0.0870076	0.107047	0.121459	0.157671	0.109721	0.614236	0.156763
20622353	12	0.173226	0.691915	0.202616	0.184702	0.202597	0.179536	0.222693	0.193292	0.634944	0.202029
20632353	12	0.172693	0.636356	0.058817	0.0377106	0.0588322	0.127038	0.184175	0.0811605	0.583182	0.0888831
20652353	12	0.172693	0.671374	0.149451	0.130376	0.149464	0.260369	0.342434	0.206817	0.606394	0.139622
20682353	12	0.176229	0.664352	0.131278	0.111786	0.131282	0.199306	0.230883	0.153677	0.58338	0.0893156
20692353	12	0.173226	0.677253	0.164666	0.145975	0.164721	0.165508	0.205724	0.151718	0.6197	0.168708
20702353	12	0.175917	0.627524	0.0359581	0.0143666	0.0360007	0.13246	0.19598	0.0792163	0.566146	0.0516445
20712353	12	0.172693	0.637424	0.0615808	0.0405732	0.0616321	0.198906	0.326343	0.167056	0.566149	0.0516512
20722353	12	0.172693	0.695687	0.212377	0.19472	0.212395	0.264588	0.369576	0.254314	0.629037	0.189118
20732353	12	0.156639	0.647705	0.0881911	0.0676865	0.0881502	0.14696	0.197128	0.105419	0.584624	0.0920359
20742353	12	0.156639	0.63697	0.0604074	0.0393367	0.0604227	0.115145	0.170181	0.0796165	0.58138	0.084944
20752353	12	0.173673	0.670454	0.14707	0.127957	0.147097	0.23087	0.26774	0.172985	0.601948	0.129904
20772353	12	0.175917	0.636457	0.0590787	0.0379859	0.0591015	0.16072	0.222691	0.102554	0.579356	0.0805208
20782353	12	0.172693	0.651085	0.0969378	0.07665	0.096917	0.167254	0.236977	0.119787	0.582071	0.0864547
20792353	12	0.172693	0.647475	0.0875956	0.0671592	0.0876345	0.176786	0.275963	0.15932	0.58808	0.0995893
20802353	12	0.172693	0.651704	0.0985422	0.078348	0.0985777	0.159314	0.24933	0.138039	0.589638	0.102995
20812353	12	0.156639	0.627844	0.0367865	0.0152249	0.0368401	0.144317	0.20989	0.0966308	0.566266	0.0519075
20822353	12	0.156639	0.658395	0.115859	0.0959738	0.115817	0.149742	0.19273	0.110459	0.605809	0.138344
20852353	12	0.172693	0.681354	0.175281	0.156836	0.175343	0.221153	0.262179	0.189064	0.610986	0.14966
20862353	12	0.164712	0.66405	0.130495	0.110971	0.130485	0.221619	0.274912	0.165429	0.600818	0.127433
20661353	12	0.0896395	0.653523	0.103249	0.0831612	0.103285	0.0358288	0.0517297	0.0662291	0.606106	0.138993
20441353	12	0.239119	0.700397	0.224568	0.207203	0.224604	0.188115	0.222904	0.19849	0.642926	0.219476
20461353	12	0.180512	0.638619	0.0646734	0.0436996	0.0646898	0.148722	0.221302	0.111235	0.588825	0.101218
20471353	12	0.167232	0.653347	0.102795	0.0826659	0.102801	0.149105	0.18794	0.103921	0.598704	0.122812
20491353	12	0.191224	0.710578	0.250919	0.234118	0.250928	0.250184	0.283871	0.240878	0.653557	0.242715
20501353	12	0.184163	0.701222	0.226704	0.209362	0.226716	0.191532	0.261923	0.222268	0.651449	0.238108
20511353	12	0.180512	0.698334	0.219228	0.201775	0.219296	0.254448	0.36886	0.266455	0.637311	0.207202
20521353	12	0.167232	0.651916	0.0990893	0.078974	0.09919	0.182197	0.255105	0.148021	0.593581	0.111615
20531353	12	0.167232	0.661426	0.123704	0.104109	0.123773	0.185468	0.261734	0.166821	0.601559	0.129053
20541353	12	0.167232	0.695761	0.212569	0.194949	0.21262	0.222393	0.261046	0.199568	0.651882	0.239053
20561353	12	0.167232	0.661162	0.123019	0.103384	0.123064	0.132061	0.207798	0.136324	0.594745	0.114159
20571353	12	0.167232	0.652233	0.0999116	0.0797704	0.0999689	0.114641	0.16911	0.112043	0.602241	0.130544
20581353	12	0.167232	0.667473	0.139356	0.120068	0.139382	0.135183	0.163384	0.117336	0.617474	0.163842
20601353	12	0.174294	0.642409	0.074484	0.0537645	0.0745338	0.0625961	0.0904522	0.0570675	0.579757	0.0813966
20611353	12	0.180512	0.707742	0.243579	0.226619	0.243595	0.241941	0.260145	0.221226	0.649358	0.233537
20621353	12	0.184163	0.621881	0.0213522	-0.00062629	0.0213369	0.0346085	0.089551	0.0191095	0.55717	0.0320238
20641353	12	0.167232	0.656	0.109661	0.0897412	0.109721	0.159895	0.213393	0.136329	0.591496	0.107057
20651353	12	0.180512	0.660238	0.120628	0.100898	0.120632	0.156726	0.225623	0.144032	0.614202	0.15669
20671353	12	0.180512	0.687015	0.189934	0.171781	0.189959	0.193856	0.225193	0.17694	0.624345	0.178861
20691353	12	0.167232	0.670012	0.145927	0.126795	0.145962	0.161441	0.232537	0.171194	0.594966	0.114642
20701353	12	0.180512	0.683414	0.180612	0.162244	0.180632	0.176699	0.203939	0.165565	0.619797	0.16892
20721353	12	0.0229492	0.604618	-0.0233259	-0.0463431	-0.0233765	-0.0492343	-0.0586485	-0.0505422	0.530796	-0.025627
20731353	12	0.167232	0.678754	0.168552	0.149935	0.168593	0.235995	0.315945	0.211742	0.625203	0.180737
20741353	12	0.191224	0.677622	0.165623	0.146962	0.165686	0.120277	0.184985	0.156348	0.618629	0.166368
20751353	12	0.191224	0.724861	0.287887	0.271928	0.287909	0.221671	0.230956	0.228396	0.671062	0.280979
20781353	12	0.191224	0.704096	0.234143	0.216969	0.234156	0.161746	0.195104	0.195298	0.638453	0.209701
20801353	12	0.176229	0.651432	0.0978383	0.077596	0.0978422	0.043979	0.0879032	0.0756846	0.582121	0.0865645
20791353	12	0.180512	0.671548	0.1499	0.130813	0.149891	0.159483	0.219719	0.155075	0.628973	0.188977
20841353	12	0.176229	0.683997	0.182121	0.163663	0.18202	0.176656	0.234581	0.18545	0.608329	0.143852
20851353	12	0.180512	0.663131	0.128117	0.108558	0.128125	0.100541	0.0995666	0.0905808	0.602286	0.130643
20861353	12	0.184163	0.656016	0.109701	0.0897489	0.109728	0.164843	0.210441	0.124171	0.592193	0.10858
20442354	13	0.15466	0.652109	0.0995895	0.0793911	0.0995979	0.192566	0.241009	0.137778	0.587335	0.0979619
20452354	13	0.183102	0.667242	0.138757	0.119471	0.138798	0.174242	0.240831	0.169641	0.606564	0.139994
20482354	13	0.176632	0.680918	0.174152	0.155629	0.174162	0.179671	0.228279	0.170414	0.629329	0.189757
20492354	13	0.176632	0.680056	0.171923	0.153404	0.171987	0.150528	0.212399	0.17882	0.61944	0.168139
20502354	13	0.184191	0.66598	0.135491	0.116131	0.135532	0.281516	0.404866	0.230815	0.609513	0.14644
20512354	13	0.183996	0.643169	0.0764508	0.0557576	0.0764831	0.111411	0.144759	0.0893895	0.571079	0.0624276
20522354	13	0.184279	0.633333	0.0509933	0.029718	0.0510151	0.0917957	0.157244	0.0716104	0.584065	0.0908143
20532354	13	0.177457	0.659263	0.118106	0.0983429	0.118134	0.224375	0.27846	0.1551	0.605068	0.136725
20542354	13	0.177457	0.638318	0.0638946	0.0429185	0.0639259	0.125784	0.181349	0.098687	0.581789	0.0858396
20552354	13	0.0624695	0.630025	0.0424319	0.0209283	0.0424183	0.0454041	0.0529583	0.0212779	0.519853	-0.0495453
20562354	13	0.17337	0.644927	0.0810015	0.0604501	0.0810727	0.12899	0.181441	0.0866202	0.583377	0.0893094
20572354	13	0.184279	0.677526	0.165373	0.146681	0.165411	0.221281	0.271447	0.190359	0.625433	0.18124
20582354	13	0.177457	0.676361	0.162359	0.14358	0.162378	0.221382	0.276163	0.189172	0.609921	0.147333
20602354	13	0.178527	0.646319	0.0846027	0.0641113	0.0846535	0.155256	0.219014	0.117792	0.569037	0.0579649
20622354	13	0.173584	0.671375	0.149453	0.130405	0.149492	0.239784	0.318214	0.18814	0.603631	0.133582
20642354	13	0.18292	0.648258	0.0896217	0.0691479	0.0895795	0.0889824	0.130772	0.0883305	0.594956	0.11462
20652354	13	0.18292	0.649357	0.0924674	0.0721668	0.0925322	0.150925	0.226856	0.137777	0.595016	0.114752
20662354	13	0.177457	0.669621	0.144913	0.125781	0.14497	0.215065	0.259774	0.168451	0.612137	0.152175
20672354	13	0.185782	0.65229	0.100058	0.0799139	0.100109	0.169373	0.252331	0.136252	0.596215	0.117372
20732354	13	0.173584	0.653968	0.104402	0.0843008	0.1044	0.0863264	0.121334	0.0806331	0.596438	0.117859
20752354	13	0.232575	0.687564	0.191354	0.173225	0.191372	0.229558	0.280629	0.200598	0.639252	0.211447
20762354	13	0.185782	0.656559	0.111107	0.0912074	0.111155	0.168254	0.229494	0.13343	0.600861	0.127528
20772354	13	0.173584	0.623153	0.0246453	0.00273009	0.0246196	0.0547736	0.10991	0.0261297	0.553363	0.0237024
20782354	13	0.18292	0.658089	0.115066	0.0952281	0.115087	0.139618	0.181802	0.114519	0.615163	0.158791
20792354	13	0.173584	0.629413	0.0408472	0.0193698	0.040894	0.06536	0.103881	0.0426916	0.559736	0.0376342
20802354	13	0.173584	0.657028	0.11232	0.0924228	0.112344	0.142459	0.189538	0.121783	0.59442	0.113448
20812354	13	0.186791	0.648554	0.0903891	0.0700278	0.0904402	0.183183	0.223613	0.120839	0.588066	0.0995589
20822354	13	0.183102	0.642135	0.0737737	0.0530329	0.0738183	0.103711	0.160513	0.0812172	0.592139	0.108462
20832354	13	0.185782	0.64977	0.093535	0.073211	0.0935535	0.179082	0.257706	0.149131	0.589842	0.103442
20842354	13	0.173584	0.642532	0.0748033	0.0540776	0.07484	0.143767	0.221904	0.0988209	0.583001	0.0884876
20852354	13	0.186791	0.68206	0.177108	0.158676	0.177143	0.214276	0.240875	0.184647	0.626149	0.182805
20862354	13	0.186791	0.615347	0.00444282	-0.0180584	0.00428733	0.145921	0.200606	0.05334	0.553628	0.0242818
20441354	13	0.176229	0.659705	0.119249	0.0994943	0.11926	0.145736	0.230047	0.143059	0.599917	0.125464
20451354	13	0.186893	0.66251	0.126509	0.106916	0.126518	0.103757	0.170156	0.133383	0.591451	0.106959
20461354	13	0.185808	0.660858	0.122234	0.102533	0.122232	0.156954	0.201913	0.126079	0.606512	0.139881
20471354	13	0.185808	0.677666	0.165737	0.147039	0.165761	0.154361	0.17998	0.143386	0.613965	0.156171
20491354	13	0.185808	0.640137	0.0686022	0.0477543	0.0686555	0.0749609	0.117338	0.0572716	0.588307	0.100087
20501354	13	0.192385	0.661195	0.123106	0.103464	0.123142	0.0949066	0.149519	0.117398	0.613791	0.155792
20511354	13	0.185808	0.673945	0.156104	0.137166	0.156104	0.203058	0.202149	0.148373	0.628565	0.188086
20531354	13	0.185808	0.646132	0.0841187	0.063595	0.0841485	0.0831689	0.137153	0.0799699	0.594749	0.114169
20541354	13	0.186893	0.62943	0.0408906	0.0193912	0.040915	0.0925249	0.177927	0.0777789	0.571933	0.0642939
20551354	13	0.185808	0.659441	0.118565	0.0988214	0.118602	0.0892111	0.0940384	0.0753573	0.600451	0.126631
20561354	13	0.185808	0.693594	0.206961	0.189195	0.206992	0.240479	0.282683	0.211685	0.624306	0.178775
20571354	13	0.192385	0.639875	0.0679265	0.0469821	0.0679002	0.105544	0.155791	0.072692	0.587714	0.0987907
20581354	13	0.185808	0.685109	0.185	0.166736	0.185025	0.179489	0.174721	0.158276	0.631078	0.193579
20591354	13	0.192385	0.682309	0.177752	0.159365	0.177816	0.197311	0.243689	0.179858	0.629648	0.190454
20601354	13	0.185808	0.662491	0.126459	0.106881	0.126485	0.123664	0.146747	0.101	0.596124	0.117172
20611354	13	0.192385	0.677969	0.16652	0.147837	0.166541	0.158622	0.176718	0.15431	0.637798	0.208268
20631354	13	0.253908	0.700163	0.223964	0.206535	0.223951	0.160541	0.187919	0.183658	0.649294	0.233396
20641354	13	0.186223	0.678931	0.169011	0.150371	0.16902	0.152125	0.185631	0.146509	0.620314	0.17005
20661354	13	0.208685	0.665799	0.135021	0.115613	0.135025	0.25822	0.364755	0.201065	0.606721	0.140337
20671354	13	0.196334	0.639654	0.0673527	0.0464794	0.0674086	0.141463	0.235286	0.131014	0.58876	0.101076
20691354	13	0.196334	0.680404	0.172822	0.154213	0.172778	0.0904504	0.087531	0.111191	0.62461	0.17944
20701354	13	0.196334	0.700894	0.225854	0.208466	0.22584	0.225516	0.267729	0.226759	0.646977	0.228332
20711354	13	0.192803	0.666804	0.137624	0.118273	0.137626	0.19626	0.284671	0.179072	0.594642	0.113935
20721354	13	0.193224	0.695966	0.213099	0.195484	0.213143	0.211984	0.269286	0.215327	0.640556	0.214296
20741354	13	0.192803	0.662993	0.127758	0.108202	0.127777	0.143467	0.210708	0.142956	0.605219	0.137053
20751354	13	0.195032	0.663286	0.128517	0.108965	0.128523	0.170176	0.261017	0.167982	0.606834	0.140583
20771354	13	0.195032	0.678415	0.167673	0.14893	0.16761	0.172755	0.211309	0.15888	0.618026	0.16505
20781354	13	0.0158691	0.588158	-0.0659294	-0.0898504	-0.0659288	0.0441642	0.0775903	-0.0316179	0.507282	-0.0770252
20791354	13	0.195032	0.69738	0.216759	0.199232	0.216808	0.25231	0.301341	0.23454	0.639371	0.211705
20821354	13	0.245935	0.721184	0.27837	0.2622	0.278395	0.299591	0.376044	0.303766	0.66485	0.2674
20831354	13	0.192803	0.6318	0.0470253	0.0256854	0.047071	0.0719756	0.138312	0.0594205	0.565407	0.0500303
20841354	13	0.193224	0.70089	0.225844	0.208514	0.225886	0.166994	0.205457	0.207298	0.648125	0.230841
20851354	13	0.186223	0.658159	0.115249	0.0953636	0.11522	0.0827687	0.0938905	0.0773548	0.593132	0.110632
20452355	14	0.18292	0.671617	0.150081	0.13095	0.150025	0.139474	0.155371	0.113018	0.603729	0.133797
20462355	14	0.188655	0.718064	0.270294	0.253911	0.270287	0.243577	0.280284	0.254228	0.654335	0.244416
20472355	14	0.188655	0.657246	0.112885	0.0930063	0.112914	0.0945215	0.16763	0.118579	0.587733	0.098832
20492355	14	0.208142	0.662805	0.127274	0.107721	0.127306	0.122697	0.14977	0.112179	0.600236	0.126163
20512355	14	0.188017	0.703728	0.233191	0.215999	0.233207	0.222354	0.239948	0.201379	0.651148	0.23745
20532355	14	0.196635	0.69909	0.221186	0.20374	0.221217	0.273865	0.297142	0.231222	0.646483	0.227252
20562355	14	0.186052	0.666676	0.137292	0.117977	0.137337	0.206254	0.260388	0.157903	0.615166	0.158797
20572355	14	0.185176	0.655613	0.108657	0.0885791	0.108584	0.173176	0.271975	0.173635	0.59475	0.11417
20582355	14	0.196635	0.644842	0.0807812	0.0601936	0.0808218	0.137674	0.192612	0.107097	0.580888	0.0838699
20592355	14	0.196635	0.658931	0.117246	0.0974152	0.117226	0.261477	0.332924	0.183715	0.602514	0.13114
20602355	14	0.208142	0.686572	0.188786	0.170616	0.18882	0.207711	0.244996	0.182631	0.628658	0.18829
20612355	14	0.208142	0.647989	0.0889271	0.0684982	0.0889441	0.148025	0.22736	0.124598	0.583749	0.0901238
20622355	14	0.051796	0.611804	-0.00472757	-0.027252	-0.00470444	0.0316638	0.0637961	0.00864761	0.536005	-0.0142396
20662355	14	0.188655	0.650842	0.09631	0.0760871	0.0963664	0.115136	0.158726	0.100108	0.590912	0.105781
20672355	14	0.188017	0.69148	0.20149	0.183601	0.201521	0.22667	0.277233	0.205411	0.624734	0.179712
20682355	14	0.199414	0.694071	0.208197	0.190444	0.208214	0.214264	0.27502	0.214741	0.63303	0.197846
20712355	14	0.199414	0.648689	0.0907368	0.0703546	0.0907597	0.162572	0.227735	0.120484	0.592338	0.108898
20722355	14	0.190908	0.655708	0.108906	0.0889151	0.108913	0.069478	0.106899	0.083259	0.603495	0.133285
20732355	14	0.190908	0.659114	0.11772	0.0979586	0.117758	0.104298	0.146354	0.0995786	0.591013	0.106002
20752355	14	0.207868	0.666674	0.137287	0.117966	0.137326	0.0891253	0.112563	0.104395	0.609907	0.147301
20762355	14	0.199414	0.668863	0.142952	0.123762	0.142995	0.185611	0.258422	0.166676	0.617821	0.1646
20772355	14	0.199414	0.678249	0.167244	0.148604	0.167291	0.233471	0.313824	0.214038	0.611271	0.150284
20782355	14	0.190908	0.682974	0.179473	0.161016	0.179431	0.18762	0.220195	0.165524	0.618567	0.166231
20792355	14	0.190908	0.662341	0.126071	0.106455	0.126068	0.127206	0.171552	0.125031	0.589029	0.101665
20542355	14	0.190908	0.670732	0.147789	0.128677	0.147802	0.166221	0.224194	0.156782	0.602599	0.131326
20812355	14	0.188017	0.647296	0.0871329	0.0666623	0.0871485	0.126147	0.175467	0.0792616	0.578701	0.0790878
20822355	14	0.051796	0.619565	0.0153592	-0.00675629	0.0153414	0.0334242	0.0412775	0.00337605	0.536156	-0.0139108
20832355	14	0.190908	0.652393	0.100325	0.0801526	0.100343	0.091711	0.152797	0.09576	0.59697	0.119022
20842355	14	0.186052	0.656794	0.111716	0.0918127	0.111747	0.154398	0.214436	0.129443	0.608125	0.143407
20862355	14	0.199414	0.675146	0.159212	0.140395	0.159263	0.146351	0.194311	0.146346	0.618317	0.165685
20451355	14	0.192803	0.652969	0.101814	0.0816618	0.101819	0.126426	0.203086	0.128931	0.607004	0.140955
20461355	14	0.210609	0.685299	0.185492	0.16723	0.185509	0.186569	0.195794	0.153829	0.623927	0.177947
20471355	14	0.210609	0.671941	0.15092	0.131896	0.150951	0.168986	0.223222	0.165429	0.615076	0.158601
20481355	14	0.197037	0.680255	0.172436	0.15383	0.172403	0.20183	0.268079	0.186814	0.624758	0.179764
20491355	14	0.197037	0.666657	0.137243	0.117915	0.137276	0.189041	0.260657	0.15832	0.600723	0.127227
20501355	14	0.192621	0.670177	0.146354	0.127219	0.146376	0.194087	0.255071	0.16426	0.604071	0.134544
20511355	14	0.19929	0.686769	0.189296	0.171131	0.189324	0.206938	0.268553	0.204102	0.634769	0.201646
20521355	14	0.210107	0.69526	0.211274	0.193612	0.211312	0.182345	0.23987	0.202372	0.627887	0.186603
20531355	14	0.205233	0.649685	0.0933164	0.0730453	0.0933914	0.122353	0.198567	0.117331	0.583513	0.0896071
20551355	14	0.205233	0.657405	0.113297	0.0934225	0.113321	0.195506	0.262165	0.148164	0.587043	0.0973225
20561355	14	0.197037	0.679968	0.171695	0.153129	0.171717	0.240002	0.346445	0.225471	0.618266	0.165574
20571355	14	0.205233	0.638133	0.0634166	0.0424409	0.0634588	0.11963	0.205415	0.100637	0.58102	0.0841585
20591355	14	0.197037	0.673821	0.155784	0.136844	0.15579	0.200798	0.264298	0.172138	0.621695	0.173068
20601355	14	0.210609	0.685141	0.185082	0.166658	0.184949	0.19206	0.227804	0.168826	0.63379	0.199508
20621355	14	0.210107	0.703567	0.232773	0.215565	0.232782	0.211757	0.266212	0.221422	0.646375	0.227015
20641355	14	0.201563	0.655226	0.107658	0.08766	0.107685	0.13619	0.199067	0.13258	0.5902	0.104223
20661355	14	0.0184326	0.638554	0.0645053	0.0435482	0.0645417	0.171089	0.182448	0.100153	0.568192	0.0561164
20691355	14	0.19929	0.689142	0.195439	0.177445	0.195499	0.184927	0.252901	0.19872	0.638208	0.209164
20701355	14	0.192621	0.640487	0.0695093	0.0486812	0.0695621	0.136647	0.214526	0.121335	0.581789	0.0858378
20711355	14	0.202228	0.644013	0.0786348	0.0579954	0.0786719	0.0767053	0.150166	0.0856638	0.571803	0.0640115
20751355	14	0.0184326	0.624429	0.0279472	0.0061405	0.0279551	0.0889272	0.096156	0.0420998	0.563737	0.0463798
20761355	14	0.19929	0.692875	0.2051	0.187224	0.205064	0.125768	0.135617	0.14669	0.644142	0.222134
20771355	14	0.202228	0.684038	0.182228	0.163922	0.182274	0.167185	0.242711	0.184303	0.625804	0.182051
20791355	14	0.210107	0.710264	0.250105	0.233259	0.250088	0.331278	0.402857	0.294727	0.653886	0.243434
20801355	14	0.205233	0.661116	0.122901	0.103062	0.12275	0.186296	0.233825	0.13208	0.594871	0.114435
20811355	14	0.205233	0.639334	0.0665259	0.0456399	0.0665876	0.0514563	0.0786829	0.043103	0.576006	0.0731974
20821355	14	0.197037	0.691634	0.201889	0.183981	0.201892	0.19736	0.257081	0.208043	0.640259	0.213648
20851355	14	0.210107	0.679282	0.169918	0.151107	0.16974	0.182009	0.232691	0.15239	0.614986	0.158403
20442356	15	0.190908	0.677975	0.166535	0.147849	0.166553	0.116482	0.169032	0.147189	0.611717	0.151258
20462356	15	0.20673	0.711761	0.253982	0.237218	0.253961	0.265033	0.333633	0.278683	0.655773	0.24756
20472356	15	0.206658	0.656859	0.111883	0.0919814	0.111912	0.15745	0.21935	0.127781	0.607757	0.142602
20482356	15	0.206658	0.643647	0.0776884	0.0570007	0.077699	0.0752631	0.118398	0.0598009	0.587446	0.0982051
20492356	15	0.0382767	0.633596	0.0516753	0.0304378	0.0517191	0.105902	0.136464	0.0715212	0.565901	0.051109
20502356	15	0.20673	0.69863	0.219995	0.202536	0.220039	0.206675	0.239651	0.204675	0.647242	0.228911
20522356	15	0.21787	0.674897	0.158568	0.1397	0.158583	0.181896	0.227454	0.167888	0.619043	0.167271
20532356	15	0.206658	0.688	0.192481	0.174381	0.192502	0.178306	0.20844	0.172952	0.644085	0.22201
20542356	15	0.20673	0.681921	0.17675	0.158313	0.176788	0.204078	0.270678	0.202142	0.624617	0.179455
20562356	15	0.21396	0.678068	0.166776	0.148097	0.166796	0.272484	0.38045	0.225408	0.630698	0.192749
20572356	15	0.208544	0.712708	0.256432	0.239793	0.256479	0.320978	0.433694	0.320215	0.663043	0.263452
20582356	15	0.20637	0.649343	0.092431	0.0721248	0.0924911	0.0445969	0.0511637	0.0498184	0.601303	0.128495
20592356	15	0.20637	0.69822	0.218935	0.201424	0.218952	0.186238	0.200554	0.188952	0.639743	0.212519
20612356	15	0.220444	0.649601	0.0930971	0.0727624	0.0931147	0.130027	0.190587	0.127371	0.600427	0.126578
20632356	15	0.200871	0.666573	0.137025	0.117649	0.137016	0.19519	0.223325	0.157268	0.608253	0.143687
20672356	15	0.254654	0.703498	0.232595	0.215418	0.232639	0.229383	0.296002	0.243227	0.650615	0.236285
20682356	15	0.204082	0.716963	0.267445	0.250991	0.267432	0.251141	0.28234	0.262599	0.665317	0.268422
20692356	15	0.0253906	0.592622	-0.0543739	-0.0780139	-0.0543521	-0.0382765	-0.0317655	-0.0552071	0.526013	-0.0360814
20702356	15	0.208544	0.658291	0.115589	0.0957578	0.115605	0.164841	0.239956	0.143857	0.618284	0.165613
20712356	15	0.21396	0.707016	0.241699	0.224706	0.241723	0.28438	0.347588	0.261712	0.639575	0.212152
20732356	15	0.21396	0.690287	0.198402	0.180473	0.198462	0.228768	0.325616	0.235502	0.620249	0.169908
20742356	15	0.208492	0.67682	0.163546	0.144784	0.163555	0.231814	0.291618	0.204151	0.626022	0.182526
20752356	15	0.21787	0.664128	0.130697	0.111217	0.130725	0.161855	0.218382	0.144322	0.608673	0.144604
20762356	15	0.21787	0.715794	0.26442	0.247924	0.264432	0.180499	0.203631	0.22018	0.662072	0.261329
20772356	15	0.20637	0.659667	0.119151	0.0993739	0.119142	0.143709	0.16292	0.116394	0.595759	0.116376
20782356	15	0.206658	0.666458	0.136728	0.117403	0.136775	0.188686	0.251859	0.1547	0.601534	0.128998
20792356	15	0.206658	0.683491	0.180811	0.16226	0.180648	0.22524	0.310892	0.214947	0.623347	0.17668
20802356	15	0.206658	0.708237	0.244861	0.22795	0.244896	0.212027	0.253971	0.21037	0.655026	0.245927
20812356	15	0.206658	0.684558	0.183575	0.165227	0.18355	0.223786	0.276756	0.193899	0.631706	0.194951
20832356	15	0.20673	0.673496	0.154943	0.135983	0.154948	0.160847	0.231501	0.179164	0.626831	0.184296
20852356	15	0.206658	0.651316	0.0975364	0.077283	0.0975361	0.133069	0.225706	0.135187	0.599356	0.124238
20862356	15	0.20673	0.688842	0.194662	0.176602	0.194675	0.228572	0.292479	0.224187	0.6367	0.205869
20451356	15	0.19929	0.683605	0.181107	0.162779	0.181155	0.233025	0.314147	0.218563	0.636526	0.205488
20481356	15	0.210935	0.689728	0.196956	0.178956	0.196978	0.243554	0.361527	0.251395	0.637544	0.207712
20491356	15	0.216274	0.672059	0.151225	0.132231	0.151278	0.184199	0.235789	0.168576	0.600052	0.125759
20501356	15	0.216274	0.685843	0.1869	0.168666	0.186913	0.222866	0.290199	0.211378	0.619875	0.169089
20511356	15	0.216274	0.704697	0.235699	0.218592	0.235743	0.284856	0.366627	0.261644	0.655613	0.24721
20541356	15	0.216274	0.679482	0.170437	0.151846	0.170463	0.144305	0.192544	0.145738	0.621919	0.173559
20551356	15	0.210935	0.67956	0.170638	0.152059	0.170671	0.149565	0.22131	0.164708	0.630557	0.192441
20581356	15	0.213803	0.693768	0.207411	0.189681	0.207467	0.22119	0.265543	0.208349	0.639679	0.212379
20591356	15	0.216274	0.669776	0.145316	0.126146	0.145326	0.19836	0.270517	0.170614	0.608664	0.144584
20601356	15	0.211699	0.695948	0.213052	0.195277	0.21294	0.246637	0.32865	0.24212	0.637368	0.207328
20611356	15	0.221251	0.68779	0.191938	0.173808	0.191942	0.246134	0.327003	0.224083	0.623939	0.177973
20621356	15	0.210003	0.706467	0.240279	0.223147	0.240199	0.198452	0.255721	0.213812	0.649349	0.233517
20641356	15	0.214095	0.672204	0.1516	0.132576	0.151615	0.194521	0.253224	0.157844	0.628974	0.18898
20651356	15	0.219184	0.706987	0.241624	0.224602	0.241621	0.228855	0.302987	0.236244	0.652591	0.240604
20671356	15	0.246143	0.674517	0.157586	0.138686	0.157591	0.275386	0.362345	0.214546	0.625989	0.182455
20681356	15	0.221251	0.672701	0.152885	0.133791	0.152804	0.151786	0.223803	0.145513	0.612162	0.15223
20691356	15	0.210935	0.685671	0.186455	0.168213	0.18647	0.223879	0.288496	0.209034	0.645539	0.225189
20701356	15	0.210003	0.677406	0.165064	0.146268	0.165007	0.118241	0.144768	0.115352	0.605286	0.1372
20721356	15	0.216274	0.643523	0.077368	0.0567346	0.0774387	0.0931546	0.166478	0.0785214	0.584503	0.0917709
20731356	15	0.216274	0.700584	0.225053	0.207693	0.225084	0.260601	0.331953	0.245614	0.628383	0.187688
20741356	15	0.211565	0.665465	0.134157	0.114686	0.134118	0.188042	0.297587	0.181094	0.615714	0.159996
20751356	15	0.21516	0.683845	0.181729	0.163399	0.181762	0.35357	0.451699	0.276805	0.62792	0.186677
20761356	15	0.214095	0.669603	0.144868	0.125697	0.144887	0.173787	0.21555	0.143355	0.628358	0.187632
20781356	15	0.214095	0.645765	0.0831701	0.0626247	0.0831995	0.156868	0.250164	0.128654	0.585166	0.0932211
20791356	15	0.219184	0.672844	0.153257	0.13428	0.153282	0.166755	0.224501	0.153119	0.626004	0.182488
20801356	15	0.214095	0.667689	0.139914	0.120624	0.139926	0.19343	0.277298	0.172141	0.622361	0.174524
20821356	15	0.211699	0.659997	0.120006	0.100168	0.119919	0.145499	0.210657	0.132348	0.607213	0.141412
20831356	15	0.222888	0.677989	0.166571	0.147846	0.166551	0.191446	0.24527	0.177797	0.617622	0.164166
20841356	15	0.216274	0.659393	0.118441	0.0987123	0.118495	0.133295	0.163708	0.105252	0.594544	0.11372
20472357	16	0.0624695	0.633693	0.051925	0.0306639	0.0519403	0.121578	0.119667	0.0616284	0.556858	0.0313426
20482357	16	0.231283	0.696585	0.214701	0.197109	0.214732	0.276448	0.346019	0.251368	0.643083	0.219821
20502357	16	0.232226	0.685706	0.186544	0.168344	0.186598	0.261805	0.38483	0.26251	0.632216	0.196065
20512357	16	0.222671	0.664774	0.132369	0.112953	0.132423	0.144754	0.198187	0.141752	0.618744	0.166618
20522357	16	0.222671	0.700083	0.223756	0.206361	0.223781	0.177952	0.193216	0.182271	0.654392	0.24454
20532357	16	0.22238	0.661854	0.124812	0.105211	0.124851	0.117194	0.149738	0.114467	0.611259	0.150256
20542357	16	0.22238	0.705038	0.236579	0.219476	0.236608	0.189573	0.204128	0.204493	0.656582	0.249327
20562357	16	0.223132	0.686753	0.189255	0.171105	0.189299	0.177275	0.232966	0.195776	0.631904	0.195385
20572357	16	0.222671	0.688312	0.19329	0.175187	0.193291	0.181925	0.20154	0.18071	0.631678	0.194891
20582357	16	0.22238	0.655109	0.107354	0.0873145	0.107347	0.0621925	0.0898346	0.0728802	0.599735	0.125066
20602357	16	0.22238	0.691287	0.200989	0.183048	0.20098	0.198146	0.231313	0.203766	0.632911	0.197585
20612357	16	0.223132	0.670849	0.148092	0.12902	0.148138	0.183243	0.26485	0.203029	0.614748	0.157883
20622357	16	0.232226	0.685903	0.187055	0.168802	0.187046	0.27152	0.355769	0.247986	0.641831	0.217083
20632357	16	0.232226	0.684352	0.183042	0.164636	0.182971	0.166313	0.198277	0.167131	0.61922	0.167659
20672357	16	0.253414	0.722455	0.281658	0.265451	0.281574	0.292899	0.347892	0.277201	0.661859	0.260863
20682357	16	0.220753	0.703213	0.231856	0.214618	0.231856	0.321808	0.378303	0.26834	0.633272	0.198374
20692357	16	0.227533	0.679828	0.171333	0.152783	0.171379	0.297439	0.421113	0.269409	0.635298	0.202803
20712357	16	0.227533	0.657398	0.113278	0.0935015	0.113399	0.132356	0.230057	0.140243	0.605402	0.137454
20732357	16	0.230396	0.678529	0.167969	0.149353	0.168024	0.240526	0.342877	0.233204	0.628229	0.187351
20742357	16	0.220753	0.656922	0.112045	0.0921602	0.112087	0.165556	0.221065	0.14527	0.598545	0.122464
20752357	16	0.227533	0.658041	0.114943	0.0951339	0.114995	0.172093	0.253756	0.148864	0.604303	0.135051
20772357	16	0.227533	0.674292	0.157003	0.138118	0.157036	0.288919	0.399127	0.237543	0.617766	0.16448
20782357	16	0.230396	0.716261	0.265628	0.249199	0.265678	0.251647	0.294428	0.256143	0.648592	0.231862
20792357	16	0.230396	0.704639	0.235547	0.218397	0.235553	0.30488	0.393151	0.284421	0.643529	0.220796
20802357	16	0.240722	0.66624	0.136164	0.116802	0.136188	0.145265	0.265082	0.194267	0.620159	0.169712
20822357	16	0.245054	0.685686	0.186494	0.168268	0.186524	0.23929	0.306051	0.216787	0.635204	0.202598
20832357	16	0.232226	0.685007	0.184737	0.166457	0.184753	0.273496	0.336963	0.226612	0.636941	0.206395
20842357	16	0.230396	0.685148	0.185101	0.166821	0.185109	0.285746	0.390954	0.257721	0.628829	0.188662
20852357	16	0.218623	0.696892	0.215496	0.197933	0.215538	0.223198	0.273284	0.216324	0.637173	0.206901
20862357	16	0.0543823	0.621979	0.0216075	-0.00032486	0.0216317	0.0469285	0.073258	0.0153823	0.562569	0.043827
20441357	16	0.214095	0.681303	0.17515	0.156503	0.175017	0.193717	0.239503	0.165942	0.640022	0.213129
20461357	16	0.239382	0.679916	0.171561	0.152992	0.171583	0.178454	0.225742	0.164042	0.628327	0.187565
20481357	16	0.225639	0.658113	0.115128	0.0952932	0.115151	0.110565	0.175907	0.124713	0.592354	0.108933
20491357	16	0.225866	0.707729	0.243544	0.226615	0.243591	0.262576	0.37255	0.288997	0.654043	0.243778
20511357	16	0.225447	0.680981	0.174316	0.155867	0.174395	0.257158	0.314736	0.207648	0.621507	0.172657
20521357	16	0.226659	0.68695	0.189764	0.171558	0.189741	0.210073	0.279834	0.205438	0.634094	0.200171
20551357	16	0.239382	0.651818	0.0988359	0.0785965	0.0988208	0.183245	0.273765	0.139434	0.603676	0.13368
20571357	16	0.239382	0.68863	0.194112	0.175894	0.193982	0.181235	0.214353	0.152967	0.639664	0.212346
20581357	16	0.238305	0.682054	0.177092	0.1586	0.177068	0.179436	0.21567	0.150123	0.633283	0.198398
20591357	16	0.224328	0.686449	0.188469	0.170282	0.188494	0.189131	0.21586	0.170991	0.636328	0.205054
20601357	16	0.224328	0.674841	0.158424	0.139452	0.158341	0.149433	0.201748	0.140751	0.623196	0.176351
20611357	16	0.224328	0.670232	0.146494	0.127114	0.146273	0.151461	0.18147	0.129153	0.630567	0.192463
20621357	16	0.225447	0.667922	0.140516	0.121228	0.140516	0.242409	0.299759	0.182186	0.616017	0.160658
20631357	16	0.225447	0.679275	0.169901	0.151304	0.169933	0.239847	0.28888	0.190322	0.612228	0.152375
20641357	16	0.231701	0.702032	0.2288	0.211504	0.228811	0.225597	0.295868	0.222976	0.639509	0.212007
20651357	16	0.234863	0.712033	0.254684	0.237935	0.254662	0.322514	0.394642	0.283303	0.669843	0.278315
20671357	16	0.224328	0.681741	0.176284	0.157853	0.176338	0.174932	0.230513	0.176939	0.619787	0.168899
20681357	16	0.234792	0.69282	0.204957	0.187053	0.204897	0.225888	0.286822	0.223606	0.620723	0.170944
20691357	16	0.231701	0.701564	0.227589	0.210269	0.227603	0.230026	0.301912	0.22027	0.645788	0.225734
20701357	16	0.229221	0.707849	0.243856	0.226909	0.243878	0.329919	0.41267	0.294561	0.641944	0.217331
20721357	16	0.234863	0.686493	0.188581	0.170392	0.188601	0.177619	0.239247	0.190652	0.62879	0.188578
20731357	16	0.238305	0.727365	0.294366	0.278529	0.294365	0.31547	0.377192	0.304367	0.668341	0.275032
20741357	16	0.239382	0.675774	0.160838	0.142019	0.160851	0.188646	0.259496	0.168529	0.617516	0.163933
20751357	16	0.236433	0.656176	0.110116	0.0901767	0.110147	0.133668	0.182341	0.109334	0.595379	0.115544
20761357	16	0.229221	0.698029	0.21844	0.200947	0.218486	0.295648	0.395597	0.289629	0.638929	0.210741
20771357	16	0.236433	0.680778	0.17379	0.155289	0.173829	0.217705	0.28366	0.193967	0.62741	0.185561
20781357	16	0.238305	0.706166	0.2395	0.221995	0.239072	0.185814	0.221893	0.183901	0.655581	0.24714
20791357	16	0.239382	0.677864	0.166249	0.147472	0.166184	0.18819	0.234644	0.157803	0.620946	0.171432
20811357	16	0.224328	0.688773	0.194483	0.176437	0.194514	0.188791	0.24833	0.18852	0.629206	0.189487
20821357	16	0.231701	0.69178	0.202266	0.184263	0.202168	0.232389	0.320385	0.213327	0.630603	0.19254
20841357	16	0.223668	0.714988	0.262334	0.245509	0.26207	0.255272	0.334579	0.258233	0.663106	0.263589
20861357	16	0.225447	0.692407	0.203889	0.186043	0.203909	0.285195	0.35292	0.250193	0.630373	0.192038
20452358	17	0.177457	0.672079	0.151277	0.132231	0.151278	0.187774	0.238777	0.163942	0.606785	0.140478
20462358	17	0.27301	0.704143	0.234263	0.217109	0.234293	0.232676	0.310097	0.236944	0.652516	0.24044
20502358	17	0.300898	0.698387	0.219366	0.201859	0.219378	0.207122	0.278729	0.22851	0.657463	0.251253
20512358	17	0.305945	0.725341	0.289128	0.273178	0.289131	0.354973	0.463583	0.35231	0.672839	0.284864
20522358	17	0.307784	0.702056	0.228862	0.210075	0.227414	0.213801	0.274965	0.212533	0.640812	0.214856
20532358	17	0.323872	0.730234	0.301793	0.286135	0.301804	0.30277	0.362077	0.303274	0.69598	0.335448
20542358	17	0.327647	0.738128	0.322223	0.307019	0.32223	0.365386	0.440048	0.360928	0.686072	0.31379
20552358	17	0.335152	0.721087	0.278118	0.261932	0.278132	0.243093	0.295191	0.255277	0.671425	0.281773
20562358	17	0.323672	0.69401	0.208036	0.190226	0.208	0.239164	0.295262	0.208106	0.636745	0.205966
20572358	17	0.324171	0.707114	0.241952	0.22497	0.241981	0.219922	0.253642	0.217074	0.655009	0.245888
20592358	17	0.0933285	0.624388	0.0278413	0.00598545	0.0278035	0.136893	0.213377	0.0940472	0.548444	0.0129504
20602358	17	0.34893	0.709759	0.2488	0.231704	0.248568	0.210477	0.23509	0.192448	0.661357	0.259766
20612358	17	0.0297852	0.602502	-0.0288025	-0.0518339	-0.0287468	0.0752269	0.106021	0.0219543	0.521618	-0.0456885
20622358	17	0.345017	0.738541	0.323292	0.308076	0.323263	0.32432	0.405005	0.336264	0.678222	0.29663
20632358	17	0.0810828	0.646153	0.0841733	0.0636688	0.0842207	0.0896271	0.122214	0.0748165	0.576913	0.0751806
20642358	17	0.271405	0.735194	0.314629	0.298944	0.314332	0.273734	0.312149	0.285409	0.681475	0.303742
20692358	17	0.0253906	0.624039	0.0269384	0.00513369	0.0269704	0.0200038	0.0198695	0.0104877	0.569673	0.0593539
20702358	17	0.0902362	0.640727	0.0701307	0.0492801	0.0701479	0.09549	0.114681	0.0714995	0.580968	0.0840444
20712358	17	0.236382	0.698548	0.219782	0.202313	0.219822	0.270197	0.353763	0.264534	0.63944	0.211856
20722358	17	0.0786326	0.605435	-0.0212131	-0.0441018	-0.0211844	0.00666407	0.0278707	-0.0246958	0.532039	-0.0229091
20732358	17	0.10856	0.678687	0.168378	0.149756	0.168419	0.180715	0.216715	0.169244	0.616742	0.162241
20752358	17	0.141251	0.630102	0.0426316	0.0211531	0.0426382	0.0814551	0.140077	0.0605545	0.571644	0.0636621
20672358	17	0.127438	0.658633	0.116476	0.0966503	0.116478	0.159008	0.200139	0.119355	0.595322	0.11542
20772358	17	0.019043	0.582263	-0.0811849	-0.105418	-0.0811545	-0.0570799	-0.072023	-0.0893695	0.504209	-0.0837425
20782358	17	0.232287	0.669028	0.143379	0.124139	0.143364	0.22565	0.358357	0.221787	0.617456	0.163802
20792358	17	0.141251	0.635528	0.0566744	0.0355035	0.0566736	0.0973513	0.162114	0.075624	0.578674	0.0790297
20802358	17	0.134878	0.647806	0.0884536	0.0679687	0.0884263	0.0787275	0.085818	0.0624321	0.586295	0.0956879
20812358	17	0.126225	0.695247	0.211238	0.19354	0.211241	0.156268	0.201008	0.189572	0.635815	0.203934
20832358	17	0.139343	0.66305	0.127906	0.108362	0.127933	0.103892	0.146515	0.114723	0.601228	0.128331
20842358	17	0.139343	0.667357	0.139053	0.119744	0.139065	0.108803	0.153728	0.115683	0.614729	0.157841
20852358	17	0.139343	0.643947	0.0784647	0.0578245	0.0785047	0.0613439	0.0872332	0.0675446	0.584549	0.0918718
20441358	17	0.225866	0.679174	0.169638	0.15102	0.169654	0.238933	0.320219	0.211724	0.622789	0.175461
20461358	17	0.240046	0.713859	0.259412	0.24279	0.259411	0.242592	0.298835	0.254887	0.668677	0.275766
20471358	17	0.239059	0.66801	0.140745	0.121504	0.140787	0.130621	0.212872	0.139353	0.613845	0.155908
20481358	17	0.239059	0.674607	0.15782	0.138907	0.157807	0.12953	0.187443	0.133924	0.614348	0.157009
20491358	17	0.251312	0.712909	0.256952	0.24028	0.256955	0.272167	0.32228	0.262929	0.647858	0.230258
20501358	17	0.237517	0.691964	0.202741	0.184868	0.202759	0.261725	0.364383	0.244212	0.633667	0.199239
20521358	17	0.242796	0.666508	0.136856	0.117473	0.136844	0.113329	0.121217	0.0851943	0.611459	0.150694
20531358	17	0.244047	0.742536	0.333631	0.318708	0.333662	0.29613	0.354811	0.318334	0.689363	0.320983
20541358	17	0.235322	0.721901	0.280226	0.264079	0.280232	0.312352	0.382116	0.295363	0.668252	0.274837
20571358	17	0.235385	0.715258	0.263031	0.246117	0.262664	0.194262	0.233548	0.199789	0.649849	0.23461
20581358	17	0.243756	0.668572	0.1422	0.122893	0.142145	0.160354	0.214122	0.142917	0.624207	0.17856
20591358	17	0.239059	0.677796	0.166072	0.147397	0.166111	0.109977	0.171317	0.148406	0.612457	0.152876
20601358	17	0.239059	0.711902	0.254346	0.237617	0.254351	0.206658	0.264928	0.227388	0.648736	0.232177
20611358	17	0.235322	0.692906	0.205181	0.187236	0.205075	0.248694	0.319709	0.220459	0.635754	0.2038
20621358	17	0.242796	0.648551	0.0903812	0.0699898	0.0904029	0.107907	0.157042	0.0799661	0.595492	0.115791
20641358	17	0.240046	0.690788	0.199699	0.181733	0.199694	0.160433	0.197116	0.165167	0.643084	0.219822
20661358	17	0.240046	0.68154	0.175762	0.157228	0.175726	0.167282	0.213892	0.152693	0.638346	0.209466
20671358	17	0.240482	0.637685	0.0622566	0.0412327	0.062277	0.081371	0.146122	0.0697971	0.584556	0.0918864
20681358	17	0.244047	0.70779	0.243704	0.226735	0.243708	0.223848	0.266232	0.2357	0.664291	0.266179
20691358	17	0.235385	0.696131	0.213528	0.195912	0.213561	0.245349	0.305324	0.227037	0.630061	0.191357
20711358	17	0.235322	0.687351	0.190804	0.17253	0.190692	0.251112	0.342967	0.237757	0.648377	0.231392
20721358	17	0.240482	0.710544	0.250831	0.234004	0.250817	0.277196	0.335096	0.260024	0.652194	0.239736
20731358	17	0.240482	0.723626	0.284691	0.268674	0.284727	0.214299	0.24116	0.245914	0.661928	0.261014
20741358	17	0.244047	0.691543	0.201654	0.18379	0.201705	0.179801	0.211948	0.184636	0.640105	0.21331
20771358	17	0.240482	0.666576	0.137032	0.115041	0.134465	0.0728605	0.112638	0.0731754	0.593729	0.111939
20781358	17	0.240482	0.686687	0.189084	0.170927	0.189125	0.239708	0.344052	0.244846	0.632676	0.197072
20791358	17	0.240482	0.689265	0.195757	0.177543	0.195596	0.240281	0.301797	0.205572	0.635382	0.202987
20801358	17	0.240482	0.713184	0.257662	0.241061	0.257719	0.289087	0.389341	0.295939	0.658229	0.252928
20811358	17	0.240046	0.690575	0.199147	0.18124	0.199211	0.202372	0.278921	0.200715	0.639389	0.211746
20821358	17	0.237517	0.712885	0.256889	0.240238	0.256915	0.254015	0.317316	0.250995	0.661904	0.26096
20831358	17	0.239059	0.711778	0.254024	0.237301	0.254041	0.207295	0.276937	0.236577	0.657687	0.251743
20841358	17	0.240482	0.700196	0.224048	0.206632	0.224046	0.303926	0.389769	0.26646	0.649399	0.233627
20851358	17	0.240046	0.714176	0.260231	0.243289	0.259898	0.212884	0.267927	0.223576	0.669194	0.276895
20442358	17	0.0195312	0.613685	0.000141776	-0.0222387	0.000198825	0.0562123	0.0416479	0.0128322	0.551815	0.0203187
20682359	18	0.0252075	0.613801	0.000440456	-0.0219495	0.000481641	-0.0377126	-0.0497604	-0.0289058	0.536583	-0.0129772
20692359	18	0.244377	0.731366	0.304721	0.289127	0.30473	0.238624	0.240539	0.249091	0.678553	0.297353
20722359	18	0.112737	0.665058	0.133104	0.113693	0.133147	0.20134	0.23597	0.156004	0.597066	0.119232
20732359	18	0.100046	0.655635	0.108715	0.0887317	0.108733	0.197728	0.230376	0.137283	0.594862	0.114414
20792359	18	0.20637	0.667447	0.139287	0.119973	0.139289	0.0737709	0.0960655	0.101115	0.604676	0.135868
20802359	18	0.232226	0.678279	0.167322	0.148643	0.16733	0.15819	0.242285	0.19315	0.624158	0.178453
20812359	18	0.22238	0.706369	0.240024	0.22299	0.240045	0.22286	0.257494	0.220349	0.642477	0.218496
20822359	18	0.227533	0.699518	0.222292	0.204857	0.22231	0.361425	0.494557	0.331953	0.654936	0.245729
20832359	18	0.245054	0.694078	0.208212	0.19039	0.20816	0.230663	0.253803	0.195862	0.645004	0.224019
20842359	18	0.245054	0.684956	0.184603	0.166313	0.184612	0.225527	0.296782	0.195105	0.633183	0.198181
20442359	18	0.193224	0.637673	0.0622262	0.0412064	0.0622513	0.1361	0.19411	0.0821481	0.583172	0.0888615
20462359	18	0.186223	0.677539	0.165406	0.14671	0.165439	0.157567	0.226922	0.185733	0.608369	0.143938
20472359	18	0.21516	0.706939	0.241501	0.224561	0.241581	0.322197	0.372421	0.282474	0.647519	0.229518
20482359	18	0.248285	0.68171	0.176202	0.157712	0.1762	0.191089	0.255591	0.198247	0.622796	0.175476
20441359	18	0.245054	0.70502	0.236533	0.219384	0.236518	0.339421	0.418528	0.290735	0.648754	0.232216
20471359	18	0.261087	0.672666	0.152794	0.133826	0.152838	0.144227	0.178553	0.147256	0.614243	0.15678
20501359	18	0.261607	0.685765	0.186698	0.168467	0.186718	0.187148	0.246111	0.184867	0.620368	0.170169
20521359	18	0.258282	0.713304	0.257974	0.241241	0.257896	0.218563	0.272426	0.226938	0.652804	0.241069
20531359	18	0.261087	0.723898	0.285393	0.269379	0.285416	0.334747	0.379175	0.307991	0.672844	0.284874
20541359	18	0.261087	0.720223	0.275883	0.25965	0.2759	0.2864	0.340779	0.289333	0.656865	0.249946
20551359	18	0.258282	0.70491	0.236248	0.219045	0.236186	0.201751	0.2308	0.207261	0.651046	0.237227
20492359	18	0.24958	0.692881	0.205114	0.187335	0.205172	0.149018	0.194004	0.174757	0.631787	0.195129
20571359	18	0.246171	0.692625	0.204452	0.186647	0.2045	0.224778	0.26021	0.210632	0.638436	0.209663
20581359	18	0.261607	0.673071	0.153844	0.134888	0.153876	0.154525	0.210254	0.153062	0.618205	0.165439
20651359	18	0.241651	0.700373	0.224506	0.207148	0.22455	0.244966	0.311357	0.228457	0.647636	0.229772
20661359	18	0.261607	0.667127	0.13846	0.119151	0.138485	0.147186	0.215911	0.146598	0.612063	0.152014
20681359	18	0.241651	0.684437	0.18326	0.16496	0.183289	0.295903	0.43486	0.280386	0.620162	0.169717
20691359	18	0.270564	0.701409	0.227189	0.209856	0.227199	0.266967	0.355586	0.261575	0.660303	0.25746
20781359	18	0.239544	0.706828	0.241212	0.224212	0.24124	0.254697	0.359845	0.267091	0.640981	0.215226
20851359	18	0.0162353	0.624857	0.0290567	0.007286	0.0290755	0.0965701	0.101859	0.0333537	0.549944	0.0162282
20512359	18	0.0227051	0.644899	0.080929	0.0602895	0.0809156	0.140371	0.125675	0.0843347	0.570688	0.0615736
20532359	18	0.0181885	0.565317	-0.125044	-0.150246	-0.124999	0.0128188	0.0715499	-0.0662288	0.501268	-0.0901717
20542359	18	0.0204163	0.643563	0.0774698	0.0567372	0.0774412	0.0385074	0.0324711	0.0389741	0.575521	0.0721381
20552359	18	0.0276184	0.618255	0.0119689	-0.0101577	0.0120147	0.129746	0.143713	0.0522368	0.543513	0.00217266
20572359	18	0.03051	0.619163	0.0143183	-0.00773934	0.0143799	0.0344799	0.0315085	-0.00158552	0.551371	0.0193493
20582359	18	0.246175	0.695929	0.213004	0.195363	0.213025	0.194925	0.272607	0.206814	0.633876	0.199696
20632359	18	0.022522	0.600408	-0.0342221	-0.0574097	-0.0342002	0.00928102	0.0382666	-0.0136765	0.537007	-0.0120491
20441360	19	0.00439453	0.617752	0.010667	-0.0114966	0.0107051	0.0399324	0.056117	0.0195827	0.542831	0.000680552
20481360	19	0.283531	0.722274	0.281191	0.265085	0.281216	0.317579	0.385841	0.293912	0.667046	0.272201
20491360	19	0.267165	0.665484	0.134205	0.11481	0.13424	0.188109	0.242673	0.131255	0.618064	0.165132
20541360	19	0.288694	0.739197	0.32499	0.30986	0.325008	0.294863	0.36707	0.317511	0.694853	0.332984
20551360	19	0.261785	0.687218	0.190459	0.172309	0.190476	0.174941	0.1757	0.156712	0.634775	0.20166
20561360	19	0.263979	0.657571	0.113727	0.0938947	0.113783	0.177934	0.248926	0.142831	0.611836	0.151517
20571360	19	0.263979	0.672291	0.151824	0.132802	0.151836	0.1397	0.192562	0.14583	0.621414	0.172455
20581360	19	0.267165	0.674772	0.158245	0.139391	0.158281	0.200906	0.264925	0.179188	0.627275	0.185266
20601360	19	0.267165	0.712833	0.256754	0.240119	0.256798	0.273178	0.318837	0.259049	0.674238	0.287922
20611360	19	0.266832	0.708045	0.244363	0.227398	0.244356	0.205943	0.293044	0.24573	0.645783	0.225722
20631360	19	0.266832	0.720971	0.277817	0.261639	0.277846	0.300333	0.407474	0.321214	0.672429	0.283966
20651360	19	0.288694	0.716643	0.266616	0.25019	0.266648	0.249275	0.314937	0.253651	0.667294	0.272744
20661360	19	0.270859	0.715959	0.264845	0.248358	0.264856	0.268033	0.331968	0.268772	0.673111	0.285457
20671360	19	0.288694	0.727891	0.295729	0.279949	0.295753	0.227705	0.287035	0.273354	0.670896	0.280615
20681360	19	0.267165	0.695666	0.212325	0.194664	0.21234	0.263027	0.318212	0.228091	0.643498	0.220729
20701360	19	0.267165	0.697676	0.217526	0.199995	0.217555	0.210315	0.27613	0.211324	0.65084	0.236777
20711360	19	0.283531	0.677628	0.165636	0.146511	0.165245	0.224774	0.32482	0.189883	0.623751	0.177562
20731360	19	0.283531	0.704157	0.2343	0.217155	0.234338	0.311964	0.420155	0.286889	0.650143	0.235252
20741360	19	0.263979	0.672388	0.152075	0.133061	0.15209	0.210157	0.253877	0.156919	0.621856	0.17342
20801360	19	0.0185547	0.624464	0.0280392	0.00627102	0.0280828	0.0252516	4.3539e-05	0.00870248	0.556201	0.0299063
20811360	19	0.266832	0.69879	0.22041	0.202907	0.220402	0.232586	0.28769	0.208205	0.641282	0.215883
20821360	19	0.261875	0.67506	0.15899	0.139632	0.158516	0.137926	0.189572	0.132966	0.627714	0.186225
20831360	19	0.273028	0.665138	0.133311	0.113705	0.133158	0.206069	0.265143	0.145696	0.619581	0.168448
20841360	19	0.288694	0.704898	0.236218	0.219089	0.236229	0.186889	0.249537	0.20236	0.642531	0.218614
20861360	19	0.258215	0.713489	0.258452	0.241839	0.25848	0.278761	0.363916	0.281818	0.637	0.206523
20442360	19	0.319217	0.772387	0.410892	0.397693	0.410913	0.429204	0.498125	0.432841	0.730143	0.410123
20452360	19	0.271479	0.731649	0.305455	0.289896	0.305482	0.329837	0.389935	0.317612	0.670241	0.279186
20462360	19	0.271549	0.690094	0.197901	0.179987	0.197986	0.239696	0.32747	0.228037	0.625943	0.182354
20472360	19	0.262315	0.706474	0.240296	0.223291	0.240339	0.228065	0.280588	0.232624	0.648055	0.230689
20482360	19	0.265766	0.680387	0.172778	0.154213	0.172777	0.17234	0.231817	0.172205	0.62288	0.17566
20532360	19	0.262315	0.674844	0.158431	0.139573	0.158459	0.19133	0.247731	0.164718	0.60689	0.140706
20542360	19	0.270934	0.698823	0.220495	0.203017	0.22051	0.267014	0.340762	0.240075	0.635891	0.204099
20552360	19	0.270934	0.681686	0.17614	0.157667	0.176156	0.177735	0.251405	0.187792	0.639474	0.211931
20592360	19	0.270934	0.69465	0.209695	0.191993	0.209728	0.242039	0.345836	0.245442	0.638449	0.209692
20612360	19	0.270934	0.680481	0.173021	0.154469	0.173027	0.20184	0.269685	0.174369	0.623455	0.176915
20622360	19	0.271479	0.719588	0.274238	0.257974	0.274261	0.311817	0.395782	0.304141	0.649328	0.233471
20632360	19	0.271479	0.707445	0.24281	0.225801	0.242794	0.294914	0.375023	0.284507	0.654355	0.24446
20642360	19	0.265766	0.693815	0.207532	0.189794	0.207577	0.234674	0.343493	0.250789	0.644431	0.222767
20662360	19	0.265766	0.681418	0.175446	0.156938	0.175443	0.203715	0.265136	0.179327	0.608401	0.144009
20682360	19	0.267501	0.719456	0.273896	0.257594	0.27389	0.350459	0.456478	0.327956	0.673591	0.286508
20692360	19	0.255912	0.682399	0.177987	0.159559	0.178007	0.24243	0.303328	0.203893	0.624913	0.180103
20702360	19	0.254359	0.657822	0.114377	0.0945729	0.114447	0.166473	0.249497	0.157262	0.601753	0.129477
20722360	19	0.27405	0.690327	0.198505	0.18057	0.198556	0.23471	0.286446	0.213474	0.641769	0.216949
20732360	19	0.271479	0.727932	0.295835	0.280039	0.295842	0.351111	0.444948	0.355367	0.674046	0.287501
20742360	19	0.262315	0.697716	0.217629	0.200095	0.217652	0.233537	0.324392	0.257965	0.636132	0.204625
20752360	19	0.262315	0.693557	0.206865	0.189096	0.206895	0.244006	0.299908	0.233188	0.627191	0.185082
20762360	19	0.263016	0.685079	0.184923	0.166666	0.184957	0.266201	0.32179	0.212857	0.62243	0.174675
20782360	19	0.263016	0.690302	0.198439	0.180461	0.198449	0.258216	0.303766	0.20029	0.633362	0.198571
20792360	19	0.27405	0.715987	0.26492	0.248378	0.264876	0.287596	0.366234	0.295188	0.675087	0.289778
20802360	19	0.271479	0.704453	0.235067	0.217938	0.235104	0.275576	0.355619	0.268592	0.643188	0.22005
20812360	19	0.26401	0.707095	0.241905	0.224954	0.241966	0.361603	0.492669	0.339846	0.658283	0.253047
20822360	19	0.262315	0.665236	0.133565	0.114173	0.133617	0.155747	0.200047	0.149052	0.604908	0.136374
20842360	19	0.262315	0.678172	0.167046	0.14837	0.167063	0.236957	0.296821	0.200574	0.622276	0.174338
20852360	19	0.271549	0.700214	0.224096	0.206688	0.224101	0.274521	0.354966	0.261526	0.636869	0.206237
20441361	20	0.288694	0.735322	0.314961	0.299614	0.314987	0.320065	0.391325	0.315647	0.690139	0.32268
20451361	20	0.289982	0.674311	0.157052	0.136214	0.155174	0.175824	0.266018	0.162618	0.604503	0.13549
20471361	20	0.288215	0.705865	0.23872	0.221714	0.238797	0.16377	0.212818	0.199683	0.646938	0.228246
20511361	20	0.288215	0.728194	0.296512	0.280733	0.296521	0.30489	0.36425	0.299965	0.686892	0.315583
20551361	20	0.289982	0.676619	0.163025	0.144282	0.163065	0.226151	0.313226	0.203753	0.629183	0.189437
20571361	20	0.267948	0.693081	0.205634	0.187814	0.205641	0.201822	0.256878	0.193517	0.631245	0.193944
20591361	20	0.272116	0.69569	0.212386	0.194756	0.212431	0.266913	0.411169	0.279603	0.653207	0.241951
20631361	20	0.272116	0.661998	0.125184	0.105589	0.125221	0.223118	0.323396	0.180593	0.618673	0.166464
20641361	20	0.27301	0.717321	0.268372	0.25198	0.268398	0.358349	0.417042	0.298712	0.652279	0.239922
20651361	20	0.27301	0.700697	0.225346	0.207974	0.225358	0.22639	0.29475	0.215356	0.655967	0.247984
20671361	20	0.0575027	0.643707	0.0778441	0.0571479	0.0778429	0.0146508	0.00937288	0.0323651	0.588799	0.101161
20681361	20	0.281094	0.699832	0.223106	0.205681	0.223116	0.175613	0.229629	0.196704	0.650657	0.236377
20691361	20	0.280406	0.67761	0.165592	0.146858	0.165584	0.188353	0.288879	0.181373	0.627168	0.185032
20701361	20	0.272116	0.684282	0.18286	0.164513	0.182852	0.204406	0.287044	0.193601	0.634649	0.201384
20721361	20	0.288215	0.750624	0.354566	0.340137	0.35462	0.412652	0.504039	0.398069	0.701172	0.346796
20731361	20	0.271427	0.710749	0.251362	0.23459	0.251391	0.24092	0.345343	0.27994	0.65377	0.243181
20741361	20	0.288631	0.701415	0.227203	0.209914	0.227255	0.244648	0.32127	0.263544	0.639529	0.212051
20751361	20	0.280406	0.702584	0.230229	0.212951	0.230226	0.298366	0.361369	0.257485	0.658723	0.254007
20761361	20	0.280406	0.707287	0.242401	0.225392	0.242394	0.261111	0.3292	0.25173	0.647878	0.230301
20781361	20	0.232976	0.71228	0.255324	0.238629	0.255341	0.28693	0.350533	0.272359	0.656121	0.248321
20791361	20	0.289982	0.717053	0.267677	0.251262	0.267696	0.353645	0.450943	0.338177	0.667319	0.272798
20801361	20	0.288215	0.72773	0.295313	0.279576	0.295389	0.32604	0.40763	0.322443	0.688208	0.318458
20811361	20	0.27301	0.684904	0.184468	0.166233	0.184534	0.227591	0.344561	0.230569	0.638634	0.210096
20821361	20	0.289982	0.718006	0.270145	0.253783	0.270162	0.325186	0.405569	0.315082	0.667957	0.274192
20831361	20	0.281094	0.655048	0.107197	0.0872123	0.107247	0.155821	0.249603	0.133656	0.611809	0.151459
20841361	20	0.281094	0.686708	0.189139	0.170981	0.189177	0.229584	0.329943	0.226866	0.639904	0.212871
20851361	20	0.281094	0.681315	0.17518	0.15668	0.17519	0.215214	0.326511	0.210372	0.631246	0.193947
20861361	20	0.267948	0.706472	0.240291	0.223233	0.240282	0.223647	0.31062	0.244264	0.647321	0.229084
20442361	20	0.263016	0.719469	0.273929	0.257642	0.273937	0.284357	0.319003	0.26572	0.660678	0.258281
20452361	20	0.270991	0.688716	0.194335	0.176273	0.194353	0.155852	0.207158	0.172578	0.645557	0.225228
20472361	20	0.27521	0.69403	0.208089	0.190345	0.208116	0.240283	0.288759	0.222015	0.65339	0.242351
20482361	20	0.274199	0.691797	0.20231	0.184466	0.202366	0.28933	0.409785	0.271011	0.63569	0.203659
20522361	20	0.274199	0.693298	0.206195	0.188399	0.206213	0.218078	0.266012	0.192978	0.653162	0.241853
20532361	20	0.258646	0.685911	0.187075	0.168883	0.187125	0.226014	0.285306	0.203792	0.638822	0.210506
20552361	20	0.265263	0.689567	0.196539	0.178519	0.19655	0.283775	0.356727	0.22644	0.618065	0.165133
20562361	20	0.270168	0.669303	0.144091	0.124901	0.144109	0.187275	0.266042	0.16807	0.604275	0.134991
20622361	20	0.270168	0.692372	0.203799	0.185968	0.203836	0.296566	0.373044	0.246541	0.630936	0.193268
20642361	20	0.258646	0.665367	0.133905	0.114391	0.13383	0.207086	0.265222	0.156692	0.606795	0.140499
20652361	20	0.283662	0.675434	0.15996	0.141117	0.159969	0.197113	0.303429	0.20753	0.625878	0.182213
20662361	20	0.27521	0.70027	0.22424	0.206836	0.224246	0.311186	0.362212	0.255207	0.642242	0.217982
20692361	20	0.274199	0.687161	0.190312	0.172149	0.19032	0.268147	0.339698	0.22765	0.63186	0.195288
20531361	20	0.283662	0.666682	0.137307	0.117964	0.137324	0.217102	0.320419	0.190595	0.599592	0.124753
20732361	20	0.275948	0.714133	0.26012	0.243543	0.260147	0.21709	0.248267	0.214326	0.656865	0.249946
20742361	20	0.274199	0.669792	0.145355	0.12621	0.145389	0.205414	0.291948	0.18896	0.617471	0.163835
20752361	20	0.267601	0.706636	0.240717	0.223689	0.240728	0.304852	0.390932	0.285615	0.634694	0.201484
20762361	20	0.276081	0.689868	0.197317	0.179323	0.197336	0.204696	0.283845	0.220689	0.650802	0.236694
20782361	20	0.276081	0.707998	0.244241	0.227305	0.244266	0.230095	0.281327	0.234572	0.664868	0.26744
20802361	20	0.267601	0.711127	0.252339	0.235538	0.252317	0.315529	0.395789	0.302231	0.646367	0.226998
20832361	20	0.283662	0.691284	0.200981	0.183	0.200933	0.212472	0.276031	0.206013	0.63445	0.20095
20852361	20	0.281456	0.696298	0.213958	0.196356	0.213995	0.181512	0.227647	0.193682	0.646891	0.228143
20862361	20	0.270168	0.686147	0.187685	0.169462	0.187692	0.247447	0.315259	0.213022	0.62521	0.180752
20572361	20	0.0078125	0.606429	-0.0186382	-0.0414498	-0.0185906	0.0461729	0.0517915	-0.00345711	0.539497	-0.00660757
20632361	20	0.0836811	0.57723	-0.0942124	-0.118749	-0.0941933	-0.0375693	-0.00772834	-0.0740263	0.509331	-0.0725461
20712361	20	0.276081	0.73653	0.318088	0.302822	0.318125	0.34429	0.444868	0.362703	0.691357	0.325341
20792361	20	0.270991	0.682538	0.178345	0.159828	0.178269	0.191398	0.247271	0.177409	0.618014	0.165023
20441362	21	0.281094	0.707568	0.243129	0.226178	0.243162	0.294371	0.357161	0.251362	0.664811	0.267315
20451362	21	0.295907	0.709238	0.247451	0.230578	0.247466	0.259807	0.315635	0.243494	0.651917	0.239131
20461362	21	0.298592	0.721577	0.279386	0.263233	0.279404	0.299007	0.410727	0.306851	0.678163	0.296502
20471362	21	0.292555	0.682297	0.177722	0.159318	0.17777	0.212533	0.312573	0.21153	0.632955	0.197681
20491362	21	0.295513	0.714114	0.260072	0.243521	0.260125	0.220324	0.247412	0.212532	0.66421	0.266001
20501362	21	0.310835	0.735717	0.315983	0.300668	0.316018	0.306275	0.39204	0.324777	0.681718	0.304272
20511362	21	0.292555	0.718133	0.270472	0.254117	0.270489	0.311636	0.413842	0.307837	0.664994	0.267715
20521362	21	0.292555	0.739169	0.324918	0.309764	0.324914	0.386847	0.487394	0.374548	0.692506	0.327852
20531362	21	0.295953	0.722286	0.281222	0.265093	0.281224	0.314594	0.427086	0.326395	0.67331	0.285892
20541362	21	0.286383	0.696332	0.214048	0.196346	0.213985	0.178279	0.214968	0.178242	0.638836	0.210538
20551362	21	0.282939	0.735393	0.315146	0.299773	0.315142	0.322438	0.357906	0.2971	0.678417	0.297056
20561362	21	0.298592	0.738458	0.323078	0.307873	0.323064	0.340448	0.448061	0.357449	0.686201	0.314071
20571362	21	0.284952	0.677038	0.16411	0.145386	0.164144	0.251656	0.333471	0.205792	0.641267	0.215851
20581362	21	0.282939	0.715405	0.263413	0.246828	0.263359	0.3081	0.358944	0.265109	0.658518	0.253559
20591362	21	0.310835	0.694481	0.209257	0.191405	0.209153	0.217201	0.29343	0.204725	0.661065	0.259127
20601362	21	0.282939	0.716921	0.267337	0.250897	0.267339	0.337413	0.409137	0.302089	0.672471	0.284059
20611362	21	0.310835	0.732367	0.307314	0.291837	0.307381	0.258924	0.33184	0.297656	0.685146	0.311766
20651362	21	0.295513	0.745508	0.341324	0.326583	0.341364	0.328862	0.38094	0.319819	0.695774	0.334998
20661362	21	0.298592	0.715558	0.263809	0.247306	0.263827	0.299376	0.409558	0.311943	0.681409	0.303598
20691362	21	0.298592	0.725194	0.288748	0.272827	0.288788	0.314301	0.427915	0.319343	0.6754	0.290461
20711362	21	0.287534	0.681591	0.175895	0.157445	0.175938	0.229642	0.269823	0.17739	0.62969	0.190546
20721362	21	0.292555	0.670152	0.146288	0.127088	0.146247	0.1974	0.312304	0.195899	0.608446	0.144107
20731362	21	0.286383	0.726204	0.291362	0.275509	0.291411	0.261204	0.325109	0.279046	0.671219	0.281321
20741362	21	0.295907	0.693574	0.206908	0.18915	0.206948	0.312063	0.406436	0.251156	0.654897	0.245645
20751362	21	0.287534	0.688835	0.194644	0.176584	0.194657	0.216856	0.269613	0.194936	0.633406	0.198667
20761362	21	0.297439	0.724273	0.286365	0.270372	0.286387	0.32129	0.412032	0.331712	0.670928	0.280686
20771362	21	0.298592	0.733611	0.310532	0.295116	0.310588	0.348149	0.478296	0.365528	0.684728	0.310851
20791362	21	0.298592	0.713798	0.259253	0.242636	0.25926	0.303174	0.40556	0.299326	0.669093	0.276674
20811362	21	0.295513	0.712425	0.255699	0.23901	0.255714	0.28505	0.358239	0.275641	0.646128	0.226477
20821362	21	0.286383	0.721975	0.280416	0.264284	0.280432	0.276546	0.375614	0.304988	0.67109	0.28104
20831362	21	0.284952	0.706527	0.240434	0.223417	0.240463	0.29758	0.390799	0.269213	0.666416	0.270824
20841362	21	0.284952	0.689709	0.196907	0.178821	0.196845	0.26456	0.340285	0.219772	0.64468	0.22331
20861362	21	0.286383	0.698708	0.220196	0.202708	0.220208	0.164329	0.205625	0.183348	0.647793	0.230117
20442362	21	0.283662	0.674773	0.158249	0.139377	0.158267	0.160741	0.222414	0.169947	0.610588	0.148789
20452362	21	0.298149	0.70537	0.237441	0.220366	0.237478	0.270082	0.333187	0.257675	0.653765	0.24317
20462362	21	0.287864	0.740408	0.328125	0.313035	0.328114	0.36446	0.445438	0.356038	0.688247	0.318545
20472362	21	0.287864	0.72722	0.293992	0.278158	0.294002	0.331334	0.403231	0.310215	0.668557	0.275504
20482362	21	0.297912	0.678968	0.169105	0.15049	0.169137	0.221314	0.283948	0.187587	0.627575	0.185921
20502362	21	0.291761	0.691605	0.201812	0.183941	0.201853	0.20012	0.229038	0.185001	0.637677	0.208003
20522362	21	0.280904	0.67766	0.16572	0.147018	0.16574	0.247273	0.358908	0.236084	0.623161	0.176272
20542362	21	0.280904	0.7133	0.257965	0.241298	0.257951	0.337001	0.45261	0.333998	0.658961	0.254528
20552362	21	0.271405	0.686322	0.188139	0.169921	0.188141	0.180037	0.226923	0.164407	0.628567	0.18809
20572362	21	0.271405	0.732167	0.306796	0.291256	0.306812	0.296412	0.325537	0.282285	0.677054	0.294078
20592362	21	0.297107	0.735009	0.314151	0.298768	0.314159	0.360177	0.431566	0.33614	0.682069	0.305039
20622362	21	0.271405	0.690923	0.200047	0.181912	0.199868	0.182128	0.228479	0.183221	0.639905	0.212874
20682362	21	0.235918	0.677237	0.164627	0.145904	0.164651	0.174811	0.248159	0.180507	0.622277	0.17434
20692362	21	0.287864	0.725147	0.288626	0.272682	0.288646	0.28401	0.386763	0.319074	0.668133	0.274576
20712362	21	0.271405	0.70055	0.224965	0.207571	0.224964	0.20533	0.230189	0.191879	0.650086	0.235128
20722362	21	0.287864	0.713775	0.259194	0.242595	0.25922	0.258879	0.299893	0.240767	0.660436	0.257753
20732362	21	0.287864	0.702481	0.229962	0.212672	0.229954	0.253186	0.311388	0.233698	0.644311	0.222504
20742362	21	0.287864	0.702133	0.229061	0.211797	0.229098	0.272118	0.369052	0.263725	0.653056	0.241621
20762362	21	0.0719299	0.641709	0.0726719	0.0518644	0.0726754	0.0394297	0.0384868	0.0405106	0.580847	0.0837794
20772362	21	0.287864	0.722843	0.282664	0.266577	0.282675	0.335554	0.39373	0.285168	0.663106	0.263589
20782362	21	0.287864	0.74541	0.341071	0.326324	0.341111	0.325787	0.361272	0.31834	0.681315	0.30339
20792362	21	0.287864	0.719738	0.274625	0.258311	0.27459	0.272044	0.365851	0.294893	0.662284	0.261791
20802362	21	0.293686	0.684212	0.182679	0.164375	0.182717	0.270255	0.354608	0.217147	0.642208	0.217908
20822362	21	0.287864	0.724095	0.285903	0.269854	0.28588	0.30557	0.380078	0.30584	0.672099	0.283246
20832362	21	0.287864	0.716354	0.265869	0.24941	0.265885	0.340171	0.429264	0.309374	0.658991	0.254594
20842362	21	0.287864	0.736525	0.318075	0.302795	0.318098	0.362887	0.461707	0.371507	0.676839	0.293607
20852362	21	0.059351	0.623215	0.0248062	0.00300239	0.0248859	0.0566426	0.0767733	0.0403011	0.543153	0.00138519
10011362	21	0.0078125	0.621195	0.0195784	-0.00248991	0.0195141	0.114604	0.133996	0.0422629	0.544748	0.00487082
10021362	21	0.284952	0.696829	0.215334	0.197761	0.21537	0.230221	0.294752	0.223774	0.639245	0.211431
10031362	21	0.286383	0.734207	0.312076	0.296647	0.312085	0.298196	0.340959	0.29242	0.681737	0.304313
10041362	21	0.286383	0.733311	0.309757	0.29421	0.309702	0.295224	0.364556	0.302345	0.673357	0.285997
10051362	21	0.286383	0.700568	0.225011	0.207645	0.225037	0.195934	0.264872	0.205722	0.64618	0.226589
10071362	21	0.0755925	0.68175	0.176305	0.157862	0.176347	0.169446	0.179161	0.15607	0.604043	0.134483
10081362	21	0.295907	0.710399	0.250455	0.233579	0.250401	0.302016	0.37376	0.271624	0.652457	0.24031
10091362	21	0.295907	0.715017	0.262407	0.245846	0.262399	0.340074	0.422232	0.296409	0.667563	0.27333
10101362	21	0.295907	0.737433	0.320424	0.305165	0.320417	0.362592	0.439758	0.34586	0.684652	0.310686
10111362	21	0.287534	0.679644	0.170856	0.152178	0.170787	0.216624	0.25047	0.158702	0.620912	0.171357
10131362	21	0.287534	0.667258	0.138797	0.119472	0.138799	0.166169	0.213258	0.129886	0.617699	0.164334
10151362	21	0.287534	0.650326	0.0949741	0.0744805	0.0947951	0.16102	0.256819	0.116255	0.593908	0.11233
10161362	21	0.287534	0.665426	0.134057	0.114637	0.134071	0.115508	0.182713	0.130395	0.615911	0.160425
10171362	21	0.297439	0.750251	0.353601	0.339101	0.353608	0.370506	0.440492	0.375085	0.696806	0.337253
10181362	21	0.297439	0.718837	0.272295	0.256018	0.272348	0.284376	0.333495	0.280525	0.654846	0.245533
10191362	21	0.297439	0.719844	0.274901	0.258636	0.274908	0.342797	0.415725	0.318099	0.66697	0.272035
10201362	21	0.297439	0.74745	0.346352	0.331703	0.346371	0.384038	0.465782	0.380006	0.688274	0.318602
10211362	21	0.297439	0.670116	0.146195	0.127055	0.146215	0.214028	0.303791	0.197103	0.607513	0.142067
10221362	21	0.310835	0.725168	0.288681	0.272728	0.288691	0.25051	0.292292	0.264634	0.680551	0.301721
10231362	21	0.310835	0.761223	0.381998	0.368145	0.382014	0.332332	0.389522	0.361923	0.714963	0.376943
10241362	21	0.310835	0.702289	0.229465	0.212223	0.229514	0.207393	0.252528	0.212395	0.64454	0.223004
10251362	21	0.295907	0.72417	0.286098	0.270115	0.286135	0.292142	0.375804	0.301401	0.677544	0.295147
10261362	21	0.298592	0.73763	0.320936	0.305709	0.320949	0.342544	0.441195	0.353072	0.697536	0.338849
10271362	21	0.0677848	0.627066	0.0347732	0.0129764	0.0346409	-0.00161191	0.0255629	-0.00142877	0.569506	0.0589887
10281362	21	0.298592	0.730047	0.301308	0.285668	0.301348	0.326208	0.422362	0.333285	0.674116	0.287655
10291362	21	0.298592	0.712328	0.255448	0.238772	0.25548	0.246981	0.334525	0.262046	0.666131	0.270201
10311362	21	0.292555	0.683283	0.180273	0.161917	0.180312	0.169232	0.235009	0.173794	0.638673	0.210181
10321362	21	0.292555	0.675188	0.159323	0.1404	0.159268	0.16948	0.245307	0.159845	0.623316	0.176611
10331362	21	0.292555	0.68205	0.177083	0.158595	0.177063	0.251886	0.370687	0.233739	0.624061	0.17824
10341362	21	0.292555	0.661946	0.12505	0.105421	0.125056	0.185864	0.283302	0.163409	0.608059	0.143262
10351362	21	0.292555	0.674932	0.158661	0.139789	0.15867	0.21756	0.306364	0.187149	0.625704	0.181831
10361362	21	0.292555	0.70503	0.236559	0.219439	0.236572	0.302915	0.410928	0.285466	0.658275	0.253027
10371362	21	0.0782075	0.616175	0.00658465	-0.0157216	0.00657289	0.062851	0.0875825	0.023992	0.555069	0.0274329
10381362	21	0.292555	0.666508	0.136857	0.117507	0.136877	0.153791	0.266684	0.172925	0.620021	0.169409
10391362	21	0.292555	0.710384	0.250417	0.233121	0.249954	0.250713	0.340362	0.25913	0.65912	0.254875
10411362	21	0.295513	0.718401	0.271167	0.254517	0.27088	0.276219	0.318016	0.235883	0.672766	0.284704
10421362	21	0.295513	0.708741	0.246165	0.22911	0.24603	0.215523	0.283729	0.225913	0.651861	0.239008
10431362	21	0.295513	0.705887	0.238777	0.221066	0.238163	0.202798	0.284085	0.205677	0.642961	0.219553
10032362	21	0.295513	0.709129	0.247168	0.230294	0.247188	0.237621	0.302122	0.225613	0.654646	0.245095
10422362	21	0.232287	0.65515	0.107461	0.0874715	0.107501	0.165186	0.254538	0.157369	0.606261	0.139332
10052362	21	0.291761	0.679948	0.171642	0.153082	0.171671	0.250369	0.310564	0.203208	0.690053	0.322492
10062362	21	0.271405	0.699672	0.222691	0.205256	0.2227	0.190074	0.22302	0.199009	0.645219	0.22449
10072362	21	0.293686	0.723232	0.28367	0.267633	0.283708	0.306462	0.358093	0.291098	0.675263	0.290162
10082362	21	0.293686	0.679445	0.17034	0.151762	0.17038	0.260963	0.359297	0.230698	0.640864	0.21497
10092362	21	0.293686	0.738838	0.324061	0.308899	0.324068	0.388555	0.485906	0.371214	0.677846	0.295808
10102362	21	0.293686	0.711557	0.253452	0.236734	0.253487	0.386985	0.553666	0.378299	0.666741	0.271534
10112362	21	0.283297	0.696407	0.214241	0.196625	0.214258	0.237451	0.304108	0.222456	0.622247	0.174276
10122362	21	0.287864	0.742285	0.332982	0.317915	0.332886	0.288493	0.321852	0.2942	0.682088	0.305081
10132362	21	0.287864	0.720852	0.277511	0.261316	0.277529	0.326144	0.38533	0.290153	0.654594	0.244983
10142362	21	0.0755925	0.613097	-0.00138125	-0.0237979	-0.00132616	0.0169143	0.0219618	-0.0052696	0.538538	-0.00870212
10152362	21	0.287864	0.739402	0.32552	0.310411	0.325547	0.368411	0.430666	0.349581	0.682179	0.30528
10162362	21	0.287864	0.710413	0.25049	0.233701	0.250521	0.250637	0.297766	0.236895	0.639968	0.213011
10172362	21	0.287864	0.739094	0.324723	0.30959	0.324744	0.356899	0.459695	0.371201	0.677822	0.295757
10182362	21	0.287864	0.715206	0.262897	0.24638	0.262921	0.296735	0.391129	0.309876	0.65787	0.252144
10192362	21	0.287864	0.730974	0.303707	0.288081	0.303708	0.28578	0.342547	0.297834	0.667758	0.273756
10202362	21	0.287864	0.728253	0.296666	0.28086	0.296645	0.302292	0.403945	0.335738	0.671055	0.280964
10212362	21	0.297912	0.6922	0.203352	0.185419	0.203298	0.266518	0.349111	0.24538	0.636617	0.205687
10222362	21	0.297912	0.702691	0.230505	0.21328	0.230548	0.21194	0.240957	0.206899	0.655222	0.246355
10232362	21	0.297912	0.654209	0.105025	0.0849875	0.105071	0.150034	0.209146	0.121724	0.594089	0.112725
10242362	21	0.297912	0.666952	0.138005	0.118662	0.138007	0.171126	0.21785	0.134971	0.594652	0.113955
10252362	21	0.297912	0.671554	0.149916	0.13088	0.149957	0.251206	0.352672	0.206761	0.607861	0.14283
10262362	21	0.285232	0.696909	0.21554	0.197946	0.21555	0.256094	0.320812	0.238794	0.631815	0.19519
10272362	21	0.280904	0.707978	0.244189	0.22722	0.244182	0.232127	0.265851	0.235659	0.643085	0.219824
10282362	21	0.280904	0.692986	0.205387	0.187547	0.20538	0.211584	0.252972	0.205946	0.623986	0.178077
10292362	21	0.280904	0.694312	0.208819	0.191088	0.208843	0.213886	0.265524	0.209854	0.62612	0.182742
10302362	21	0.280904	0.705204	0.237011	0.219909	0.237031	0.233006	0.279665	0.235021	0.641973	0.217393
10312362	21	0.280904	0.726591	0.292364	0.276488	0.292369	0.319448	0.385823	0.319737	0.668791	0.276014
10322362	21	0.280904	0.723553	0.2845	0.268471	0.284528	0.371504	0.472365	0.35511	0.654597	0.244989
10332362	21	0.280904	0.690012	0.19769	0.179705	0.19771	0.219835	0.277928	0.21224	0.626227	0.182975
10342362	21	0.0845704	0.611817	-0.00469298	-0.02725	-0.00470244	0.0120328	0.0239236	-0.00337742	0.559856	0.0378961
10352362	21	0.281863	0.682119	0.177262	0.158845	0.177308	0.22704	0.305441	0.205974	0.623018	0.17596
10362362	21	0.281863	0.707375	0.242629	0.225669	0.242665	0.301691	0.363962	0.260444	0.654303	0.244346
10372362	21	0.297107	0.716326	0.265796	0.249277	0.265754	0.312503	0.389465	0.294358	0.653515	0.242624
10382362	21	0.297107	0.656731	0.111552	0.0916266	0.111565	0.184984	0.260058	0.145206	0.58906	0.101731
10392362	21	0.297107	0.677616	0.165607	0.146856	0.165582	0.205379	0.250626	0.16801	0.607281	0.14156
10402362	21	0.291761	0.691218	0.200811	0.182932	0.200866	0.263179	0.355657	0.252123	0.63535	0.202917
10412362	21	0.291761	0.705639	0.238136	0.221053	0.23815	0.252258	0.323909	0.250689	0.643163	0.219995
10432362	21	0.291761	0.704499	0.235184	0.218039	0.235203	0.205771	0.249131	0.207134	0.656677	0.249534
20451363	22	0.292555	0.694636	0.209657	0.191924	0.209661	0.255324	0.359793	0.248629	0.650259	0.235506
20461363	22	0.308439	0.688855	0.194695	0.176663	0.194735	0.275967	0.357963	0.226077	0.652649	0.240731
20471363	22	0.315908	0.721696	0.279695	0.263562	0.279726	0.335568	0.469662	0.349305	0.669366	0.277272
20501363	22	0.308439	0.71414	0.260138	0.243311	0.259919	0.271811	0.358616	0.262177	0.663613	0.264696
20511363	22	0.304599	0.675956	0.161309	0.142538	0.161359	0.182222	0.240369	0.178717	0.635339	0.202893
20521363	22	0.320565	0.725365	0.289189	0.273287	0.289238	0.258624	0.308832	0.266719	0.668757	0.27594
20531363	22	0.0382767	0.606343	-0.0188613	-0.0417157	-0.0188506	0.0478196	0.0485974	-0.000739517	0.548272	0.0125749
20541363	22	0.319217	0.732478	0.307599	0.292031	0.307571	0.399893	0.50437	0.382836	0.688354	0.318777
20551363	22	0.304599	0.742377	0.33322	0.318271	0.333235	0.3357	0.380735	0.327124	0.693294	0.329575
20561363	22	0.304599	0.735498	0.315417	0.300087	0.315449	0.288764	0.320036	0.285249	0.684182	0.309657
20571363	22	0.305602	0.698184	0.21884	0.201262	0.218794	0.275187	0.395707	0.269001	0.647182	0.228779
20581363	22	0.312206	0.746	0.342597	0.327874	0.342626	0.308948	0.335207	0.306254	0.689197	0.320619
20591363	22	0.316598	0.71105	0.252139	0.2354	0.252182	0.167984	0.213191	0.19907	0.671959	0.282939
20621363	22	0.316598	0.741261	0.330331	0.315312	0.33034	0.315419	0.387673	0.330239	0.694431	0.332062
20631363	22	0.315908	0.724462	0.286853	0.270867	0.286871	0.284522	0.331957	0.271526	0.674323	0.288107
20651363	22	0.305602	0.691663	0.201963	0.184126	0.202034	0.279666	0.396271	0.263667	0.638242	0.209239
20681363	22	0.306115	0.686449	0.188469	0.170234	0.188446	0.265615	0.326727	0.210019	0.639112	0.211141
20691363	22	0.316598	0.703616	0.2329	0.215662	0.232878	0.227784	0.28192	0.205101	0.654525	0.244832
20701363	22	0.312206	0.720259	0.275975	0.259735	0.275983	0.214029	0.22794	0.222357	0.656023	0.248106
20711363	22	0.308439	0.724022	0.285715	0.269711	0.28574	0.328005	0.446028	0.323695	0.676588	0.293057
20721363	22	0.312206	0.756	0.368481	0.354298	0.368471	0.264739	0.285977	0.308122	0.703285	0.351414
20731363	22	0.312206	0.716025	0.265017	0.248547	0.265041	0.205353	0.236595	0.212301	0.663961	0.265458
20741363	22	0.312206	0.715765	0.264344	0.247865	0.264374	0.214467	0.248388	0.224495	0.661692	0.260498
20761363	22	0.325733	0.708949	0.246702	0.229742	0.246649	0.25002	0.318477	0.232861	0.660462	0.257809
20771363	22	0.320565	0.710729	0.251309	0.234546	0.251348	0.226875	0.290757	0.239721	0.663644	0.264763
20781363	22	0.318337	0.718766	0.27211	0.255784	0.272119	0.349066	0.435559	0.305219	0.65943	0.255553
20801363	22	0.325733	0.732033	0.306449	0.290912	0.306476	0.309871	0.390607	0.317668	0.689815	0.321971
20841363	22	0.310976	0.726308	0.29163	0.275797	0.291692	0.389728	0.484187	0.335627	0.674133	0.287692
20851363	22	0.325733	0.731775	0.305782	0.290219	0.305798	0.353069	0.451595	0.348773	0.6765	0.292866
20861363	22	0.320565	0.705546	0.237894	0.220787	0.23789	0.227911	0.297101	0.232012	0.649818	0.234542
20462363	22	0.287864	0.732227	0.306952	0.291412	0.306965	0.388019	0.494005	0.376183	0.695892	0.335256
20502363	22	0.298802	0.707424	0.242755	0.225801	0.242794	0.249098	0.28839	0.225812	0.661653	0.260412
20512363	22	0.299049	0.677222	0.164586	0.145872	0.16462	0.237811	0.317505	0.2002	0.62246	0.17474
20532363	22	0.0748138	0.592787	-0.0539489	-0.0775899	-0.0539374	-0.0518396	-0.0512358	-0.0672545	0.540784	-0.00379381
20542363	22	0.289981	0.705039	0.236583	0.219477	0.236609	0.242325	0.298259	0.231147	0.640032	0.213152
20572363	22	0.298802	0.676916	0.163794	0.145065	0.163831	0.232853	0.323272	0.200324	0.616896	0.162578
20582363	22	0.298802	0.70952	0.24818	0.231315	0.248187	0.260804	0.305261	0.247946	0.650351	0.235708
20602363	22	0.29757	0.66752	0.139476	0.120163	0.139474	0.195222	0.291528	0.177179	0.612687	0.153379
20612363	22	0.289981	0.728183	0.296484	0.280727	0.296514	0.232656	0.256446	0.24096	0.673524	0.286361
20642363	22	0.29757	0.683286	0.180282	0.161885	0.180281	0.188782	0.232637	0.181039	0.631142	0.193719
20672363	22	0.299049	0.719623	0.274329	0.257031	0.273339	0.310313	0.388418	0.289757	0.66301	0.263378
20682363	22	0.296011	0.712129	0.254933	0.238182	0.254903	0.231792	0.262947	0.238439	0.669202	0.276914
20712363	22	0.30259	0.683083	0.179756	0.161354	0.179762	0.230158	0.320075	0.221647	0.625081	0.18047
20742363	22	0.232575	0.684476	0.18336	0.165055	0.183382	0.18298	0.239887	0.1701	0.635342	0.2029
20752363	22	0.29757	0.693793	0.207476	0.189671	0.207457	0.23291	0.297924	0.218562	0.638507	0.209817
20762363	22	0.305945	0.698579	0.219863	0.20247	0.219975	0.249506	0.325808	0.25068	0.641454	0.216259
20772363	22	0.29757	0.691196	0.200756	0.182839	0.200775	0.243286	0.316482	0.22319	0.64261	0.218787
20782363	22	0.289981	0.694969	0.21052	0.192849	0.210566	0.307075	0.427547	0.293561	0.639078	0.211065
20732363	22	0.298802	0.724798	0.287722	0.271704	0.28769	0.339892	0.440279	0.327496	0.669024	0.276524
20802363	22	0.30259	0.699548	0.222371	0.204932	0.222383	0.266823	0.36236	0.265257	0.653056	0.241621
20812363	22	0.298802	0.74054	0.328466	0.313392	0.328463	0.349371	0.445409	0.358127	0.684844	0.311105
20822363	22	0.0678768	0.629898	0.0421025	0.0206532	0.0421492	0.0304658	0.0589126	0.029662	0.59872	0.122849
20832363	22	0.298802	0.747142	0.345554	0.330851	0.345538	0.348667	0.402934	0.348564	0.689255	0.320747
20842363	22	0.298802	0.713908	0.259538	0.242894	0.259512	0.315358	0.413454	0.303632	0.657047	0.250343
20852363	22	0.289981	0.708816	0.246359	0.229497	0.246409	0.276279	0.333686	0.255027	0.648049	0.230676
20862363	22	0.298802	0.70376	0.233272	0.216038	0.233245	0.290628	0.362773	0.254588	0.640786	0.2148
20441364	23	0.258646	0.667993	0.140699	0.121412	0.140696	0.130595	0.18054	0.121792	0.615943	0.160495
20471364	23	0.0490169	0.604826	-0.0227891	-0.0457229	-0.0227699	0.0211497	0.055683	-0.00562732	0.533936	-0.0187621
20481364	23	0.322729	0.703677	0.233058	0.215864	0.233075	0.26263	0.344351	0.255648	0.64703	0.228449
20501364	23	0.308557	0.712321	0.255429	0.238756	0.255465	0.236092	0.276235	0.236115	0.67493	0.289434
20511364	23	0.305017	0.768088	0.399766	0.385237	0.39873	0.361115	0.460218	0.379246	0.712712	0.372021
20521364	23	0.305017	0.743029	0.334909	0.319961	0.334887	0.390522	0.520182	0.405591	0.69071	0.323928
20551364	23	0.328798	0.73228	0.307089	0.291535	0.307085	0.259933	0.310298	0.265505	0.682109	0.305127
20571364	23	0.31505	0.723618	0.284668	0.268647	0.2847	0.306072	0.400848	0.309883	0.687061	0.315951
20611364	23	0.305017	0.734256	0.312203	0.296804	0.312239	0.405333	0.535173	0.390482	0.686038	0.313714
20621364	23	0.322729	0.713604	0.258751	0.242129	0.258764	0.255455	0.334942	0.27514	0.672744	0.284656
20631364	23	0.314732	0.72515	0.288635	0.2727	0.288663	0.290649	0.349626	0.29047	0.679061	0.298465
20651364	23	0.32335	0.724203	0.286184	0.270165	0.286185	0.388952	0.452227	0.321124	0.685737	0.313057
20671364	23	0.328798	0.735861	0.316357	0.301024	0.316366	0.280772	0.332991	0.281866	0.692401	0.327623
20681364	23	0.321802	0.726073	0.291022	0.275132	0.291043	0.232865	0.300682	0.272507	0.674428	0.288337
20691364	23	0.305017	0.723043	0.28318	0.267125	0.283211	0.313779	0.410611	0.312753	0.676232	0.29228
20711364	23	0.305017	0.718807	0.272216	0.255973	0.272304	0.352484	0.478737	0.346031	0.669764	0.278143
20721364	23	0.308557	0.710252	0.250075	0.233263	0.250092	0.254422	0.296174	0.241819	0.670962	0.280762
20731364	23	0.328798	0.724385	0.286654	0.2706	0.286609	0.182222	0.225282	0.218059	0.668715	0.27585
20781364	23	0.31505	0.67761	0.16559	0.146901	0.165626	0.183525	0.247673	0.156407	0.633669	0.199242
20791364	23	0.321802	0.679373	0.170154	0.150601	0.169245	0.0995876	0.163876	0.132312	0.627132	0.184953
20801364	23	0.308557	0.690728	0.199542	0.181592	0.199555	0.193886	0.263873	0.202368	0.635596	0.203456
20811364	23	0.305017	0.730879	0.303463	0.28782	0.303452	0.33566	0.440365	0.332387	0.691773	0.326251
20462364	23	0.0719299	0.648278	0.0896742	0.0692588	0.089688	0.0695092	0.0835919	0.0742492	0.584811	0.0924448
20472364	23	0.323872	0.729949	0.301054	0.285361	0.301047	0.334775	0.381706	0.310088	0.675465	0.290603
20482364	23	0.323872	0.742382	0.333234	0.318303	0.333266	0.260704	0.306812	0.286532	0.6901	0.322594
20512364	23	0.323872	0.738266	0.32258	0.307336	0.32254	0.316108	0.377255	0.314843	0.687896	0.317776
20562364	23	0.323872	0.71731	0.268342	0.251022	0.267462	0.230144	0.275466	0.231533	0.661307	0.259657
20582364	23	0.235918	0.667831	0.140281	0.121022	0.140315	0.169985	0.253648	0.166879	0.616099	0.160837
20592364	23	0.323015	0.719782	0.274741	0.258486	0.274762	0.245577	0.301326	0.268493	0.675669	0.291051
20612364	23	0.316803	0.695387	0.211601	0.19307	0.210782	0.216855	0.300468	0.227833	0.646728	0.227789
20642364	23	0.323015	0.69432	0.208841	0.189336	0.20713	0.171525	0.240176	0.182066	0.637719	0.208096
20652364	23	0.321888	0.708803	0.246324	0.229369	0.246284	0.274656	0.324967	0.258102	0.650378	0.235767
20662364	23	0.323015	0.708598	0.245793	0.228893	0.245819	0.350474	0.469411	0.333223	0.661973	0.261112
20672364	23	0.0836811	0.6353	0.0560831	0.0348979	0.0560813	0.0249862	0.0349423	0.0162559	0.563067	0.0449151
20682364	23	0.323015	0.750925	0.355344	0.34089	0.355357	0.473597	0.587004	0.439078	0.699769	0.343728
20692364	23	0.316803	0.717206	0.268073	0.251686	0.268111	0.376789	0.504756	0.355629	0.656529	0.249211
20702364	23	0.316803	0.678709	0.168435	0.149801	0.168463	0.234711	0.32511	0.219631	0.616926	0.162644
20712364	23	0.314046	0.691649	0.201926	0.183948	0.20186	0.254788	0.366928	0.261089	0.64237	0.218262
20732364	23	0.307022	0.733199	0.309466	0.293996	0.309492	0.301184	0.359407	0.302327	0.675125	0.289861
20742364	23	0.307784	0.712249	0.255244	0.238549	0.255263	0.338818	0.447406	0.329881	0.666005	0.269924
20752364	23	0.307784	0.689623	0.196682	0.178682	0.19671	0.286603	0.394668	0.261597	0.643062	0.219775
20782364	23	0.059351	0.619475	0.0151274	-0.00693902	0.0151627	-0.000915438	-0.0117518	-0.00476742	0.546849	0.00946341
20792364	23	0.319069	0.703809	0.2334	0.216202	0.233406	0.253762	0.305692	0.233574	0.654396	0.244549
20602364	23	0.316259	0.697419	0.216861	0.199323	0.216898	0.21704	0.278179	0.210467	0.648396	0.231435
20812364	23	0.316803	0.723792	0.285119	0.269103	0.285146	0.341318	0.4243	0.329876	0.673524	0.286361
20832364	23	0.323872	0.780788	0.432636	0.419892	0.432625	0.48307	0.535894	0.449347	0.732646	0.415595
20842364	23	0.310777	0.738564	0.323353	0.308197	0.323382	0.346023	0.399966	0.323367	0.677689	0.295466
20852364	23	0.323872	0.703618	0.232905	0.215716	0.232931	0.271514	0.324924	0.233733	0.64068	0.214567
20862364	23	0.323872	0.730401	0.302223	0.286562	0.302222	0.389853	0.469739	0.350282	0.67972	0.299904
20451365	24	0.248447	0.684389	0.183137	0.164852	0.183183	0.217156	0.313735	0.226011	0.639335	0.211627
20461365	24	0.326105	0.749476	0.351595	0.337104	0.351654	0.392552	0.492853	0.394526	0.707234	0.360046
20481365	24	0.326105	0.710557	0.250863	0.234085	0.250896	0.307115	0.405008	0.298486	0.665504	0.26883
20491365	24	0.333999	0.708876	0.246514	0.229646	0.246555	0.289262	0.360192	0.272795	0.66934	0.277215
20501365	24	0.33103	0.742426	0.333347	0.318406	0.333366	0.400119	0.47746	0.373333	0.692716	0.328311
20531365	24	0.338239	0.760765	0.380813	0.364478	0.378427	0.196837	0.221875	0.258223	0.69764	0.339076
20561365	24	0.019043	0.589715	-0.0618996	-0.0857091	-0.0618785	-0.0536118	-0.0684503	-0.0733308	0.520242	-0.0486963
20581365	24	0.338239	0.727775	0.295427	0.279191	0.295012	0.254476	0.333728	0.293505	0.678762	0.29781
20591365	24	0.327647	0.72418	0.286122	0.268069	0.284134	0.202424	0.232678	0.218271	0.675636	0.290978
20601365	24	0.334131	0.735088	0.314356	0.298178	0.313583	0.306669	0.360221	0.299324	0.694652	0.332544
20631365	24	0.334131	0.743816	0.336945	0.322102	0.336981	0.410471	0.498793	0.387284	0.699277	0.342654
20641365	24	0.333999	0.714246	0.260413	0.243826	0.260423	0.264289	0.363441	0.276992	0.677178	0.294348
20651365	24	0.341452	0.746391	0.343611	0.3288	0.343533	0.382182	0.484406	0.387422	0.712925	0.372486
20671365	24	0.0678768	0.642786	0.0754603	0.054778	0.075525	0.0986029	0.153861	0.0924414	0.601471	0.128862
20681365	24	0.327647	0.682094	0.177198	0.158682	0.177148	0.16327	0.191803	0.153127	0.640535	0.214251
20691365	24	0.334131	0.774412	0.416133	0.403027	0.41613	0.496489	0.598562	0.4798	0.727894	0.405207
20701365	24	0.33103	0.710141	0.249787	0.232946	0.249782	0.298178	0.370407	0.269524	0.665069	0.267878
20711365	24	0.341452	0.714862	0.262006	0.245266	0.261832	0.317678	0.452775	0.318853	0.667405	0.272985
20751365	24	0.326105	0.705851	0.238685	0.218759	0.235906	0.185739	0.276863	0.207613	0.638914	0.210708
20761365	24	0.341452	0.755709	0.367727	0.353448	0.36764	0.400202	0.492629	0.391887	0.720007	0.387967
20771365	24	0.248447	0.654297	0.105252	0.0852143	0.105293	0.128978	0.173805	0.114648	0.591362	0.106763
20541365	24	0.341452	0.736721	0.318583	0.303309	0.318601	0.365	0.461341	0.354149	0.700199	0.34467
20831365	24	0.341452	0.757098	0.371323	0.357242	0.371351	0.413743	0.496606	0.397626	0.693294	0.329575
20841365	24	0.338239	0.742351	0.333152	0.318207	0.333172	0.342415	0.399978	0.343514	0.693519	0.330069
20462365	24	0.235918	0.647502	0.0876655	0.066942	0.087422	0.180401	0.309436	0.166629	0.592555	0.109373
20472365	24	0.324171	0.712338	0.255475	0.238766	0.255475	0.315833	0.367173	0.268938	0.653419	0.242415
20482365	24	0.324171	0.703372	0.232269	0.215047	0.232276	0.30404	0.382113	0.268389	0.646062	0.226333
20532365	24	0.324171	0.719398	0.273748	0.257451	0.273749	0.279056	0.334365	0.277013	0.665118	0.267987
20542365	24	0.0644951	0.602088	-0.0298751	-0.0529436	-0.0298321	-0.0402911	-0.0329503	-0.0481383	0.543017	0.00108837
20552365	24	0.343616	0.703583	0.232814	0.215645	0.232862	0.292515	0.37581	0.268424	0.656155	0.248395
20562365	24	0.32968	0.675727	0.160716	0.141913	0.160748	0.194589	0.271914	0.179875	0.621984	0.173701
20572365	24	0.343616	0.734169	0.311976	0.29655	0.311991	0.404974	0.479119	0.363946	0.687233	0.316328
20602365	24	0.327413	0.717238	0.268157	0.250777	0.267222	0.243573	0.302547	0.249011	0.647721	0.229958
20622365	24	0.32968	0.682876	0.179221	0.160784	0.179205	0.234536	0.310358	0.203997	0.623974	0.17805
20652365	24	0.235918	0.672425	0.15217	0.133152	0.152178	0.207984	0.267749	0.168482	0.626246	0.183017
20662365	24	0.32968	0.674144	0.156619	0.137723	0.156649	0.273808	0.3865	0.234568	0.612537	0.15305
20682365	24	0.32968	0.674279	0.15697	0.138092	0.157011	0.199123	0.286185	0.183078	0.625023	0.180344
20692365	24	0.324512	0.718383	0.271119	0.254774	0.271131	0.286833	0.365161	0.284237	0.666931	0.271949
20712365	24	0.32968	0.681379	0.175346	0.156848	0.175355	0.214828	0.272275	0.204075	0.630434	0.192171
20722365	24	0.32968	0.694698	0.209818	0.192119	0.209852	0.254425	0.337092	0.238758	0.642225	0.217944
20732365	24	0.323672	0.675664	0.160554	0.141729	0.160568	0.256621	0.360671	0.220435	0.618119	0.165253
20752365	24	0.324171	0.691194	0.200748	0.178627	0.196656	0.131364	0.189431	0.129719	0.61568	0.159921
20762365	24	0.324171	0.683945	0.181987	0.163634	0.181992	0.215632	0.262251	0.181985	0.629442	0.190004
20792365	24	0.324171	0.720288	0.276049	0.259304	0.275562	0.277677	0.338395	0.267275	0.666886	0.271852
20802365	24	0.343616	0.720877	0.277574	0.261402	0.277614	0.364472	0.464503	0.336495	0.680043	0.30061
20812365	24	0.324512	0.714504	0.261079	0.244518	0.2611	0.26082	0.315676	0.258805	0.659221	0.255096
20822365	24	0.343616	0.715533	0.263742	0.247229	0.263752	0.318262	0.404456	0.305719	0.667191	0.272517
20832365	24	0.323672	0.690379	0.19864	0.180637	0.198621	0.268385	0.362446	0.237953	0.638112	0.208954
20842365	24	0.324171	0.738502	0.323193	0.308037	0.323225	0.321965	0.367431	0.312435	0.675809	0.291356
20852365	24	0.248447	0.730839	0.303359	0.287739	0.303373	0.351246	0.423132	0.334328	0.672425	0.283958
20862365	24	0.324171	0.724468	0.286869	0.270839	0.286843	0.28251	0.329547	0.280275	0.674936	0.289447
20441366	25	0.343616	0.723063	0.283232	0.267181	0.283266	0.357436	0.45553	0.345848	0.679352	0.299101
20451366	25	0.350434	0.759571	0.377722	0.363773	0.377738	0.448199	0.560703	0.450092	0.719219	0.386245
20461366	25	0.350669	0.725315	0.289061	0.27314	0.289094	0.354019	0.453808	0.342166	0.687131	0.316105
20471366	25	0.350669	0.751474	0.356766	0.342346	0.356781	0.417073	0.510295	0.41151	0.717625	0.382761
20501366	25	0.349044	0.752399	0.359159	0.34369	0.358096	0.303135	0.364207	0.322872	0.712954	0.37255
20511366	25	0.353555	0.74478	0.339439	0.324594	0.339419	0.31444	0.370925	0.331963	0.706206	0.357801
20521366	25	0.33821	0.732195	0.306867	0.290948	0.306512	0.298711	0.354138	0.277906	0.686143	0.313944
20531366	25	0.33821	0.717406	0.26859	0.252193	0.268607	0.285338	0.331054	0.265401	0.666399	0.270787
20541366	25	0.33821	0.748455	0.348953	0.334366	0.348977	0.352644	0.428506	0.363586	0.686218	0.314108
20551366	25	0.33821	0.732284	0.307098	0.291571	0.307121	0.286925	0.330245	0.284465	0.68483	0.311074
20561366	25	0.343935	0.728147	0.29639	0.28058	0.296371	0.306494	0.368985	0.301361	0.694831	0.332935
20581366	25	0.33821	0.702843	0.230899	0.213312	0.230579	0.246452	0.30799	0.22197	0.652739	0.240928
20591366	25	0.350669	0.725913	0.290608	0.274716	0.290636	0.35032	0.432205	0.33263	0.694351	0.331886
20601366	25	0.350289	0.701501	0.227425	0.209979	0.227319	0.204818	0.265859	0.209118	0.654002	0.243687
20611366	25	0.33821	0.721979	0.280427	0.264229	0.280379	0.250625	0.31784	0.27249	0.681769	0.304384
20621366	25	0.349044	0.760438	0.379967	0.36604	0.379955	0.364539	0.446948	0.388019	0.717077	0.381563
20631366	25	0.339445	0.754658	0.365007	0.35066	0.364912	0.414483	0.496408	0.395173	0.701808	0.348187
20641366	25	0.34893	0.73503	0.314205	0.298125	0.313531	0.343026	0.435903	0.326757	0.680759	0.302176
20671366	25	0.350289	0.687837	0.19206	0.173882	0.192014	0.207049	0.267252	0.187964	0.651676	0.238604
20681366	25	0.350289	0.716589	0.266477	0.249911	0.266375	0.227773	0.271411	0.231675	0.678137	0.296443
20691366	25	0.353203	0.713721	0.259054	0.242436	0.259064	0.273719	0.354759	0.276988	0.647924	0.230402
20701366	25	0.346534	0.705379	0.237463	0.220308	0.237422	0.239541	0.287559	0.21879	0.657655	0.251672
20711366	25	0.353203	0.710824	0.251556	0.234732	0.251529	0.228711	0.282536	0.22447	0.656975	0.250187
20731366	25	0.353203	0.710554	0.250858	0.234019	0.250831	0.225468	0.282428	0.237521	0.650015	0.234973
20741366	25	0.353555	0.743925	0.337228	0.322364	0.337238	0.399674	0.489042	0.384028	0.633669	0.199242
20751366	25	0.34893	0.727835	0.295582	0.27744	0.2933	0.230952	0.307004	0.253616	0.656313	0.248739
20761366	25	0.343935	0.709767	0.248819	0.231952	0.24881	0.289533	0.359575	0.271995	0.665339	0.26847
20771366	25	0.349044	0.758567	0.375125	0.361082	0.375106	0.373825	0.45818	0.390168	0.706254	0.357905
20791366	25	0.34893	0.76877	0.40153	0.387942	0.401377	0.449896	0.560177	0.453762	0.721827	0.391945
20801366	25	0.354961	0.727643	0.295085	0.279261	0.295081	0.289059	0.334165	0.272087	0.675498	0.290675
20811366	25	0.354961	0.740972	0.329584	0.314501	0.329547	0.363098	0.459105	0.36922	0.689198	0.320623
20821366	25	0.0748138	0.628095	0.0374368	0.0158668	0.0374679	0.037055	0.0583143	0.0235833	0.577293	0.0760108
20831366	25	0.354961	0.704572	0.235374	0.218234	0.235394	0.25366	0.332148	0.245753	0.663603	0.264674
20851366	25	0.339445	0.719604	0.27428	0.25797	0.274257	0.316153	0.419615	0.317501	0.667393	0.27296
20442366	25	0.33821	0.71468	0.261537	0.244985	0.261557	0.278943	0.340055	0.26606	0.663567	0.264597
20762366	25	0.340539	0.692664	0.204554	0.186416	0.204274	0.227383	0.293452	0.216157	0.648122	0.230835
20452366	25	0.340539	0.6975	0.217069	0.199265	0.216841	0.233536	0.281817	0.214633	0.666886	0.271852
20522366	25	0.350565	0.721976	0.28042	0.263993	0.280148	0.340108	0.437404	0.311442	0.631778	0.195108
20502366	25	0.345017	0.761607	0.382993	0.368709	0.382566	0.420251	0.539045	0.416822	0.658961	0.254528
20512366	25	0.34623	0.736055	0.316858	0.301349	0.316684	0.244103	0.269259	0.268944	0.69921	0.342508
20692366	25	0.345017	0.729092	0.298837	0.282706	0.29845	0.325301	0.399558	0.306534	0.677988	0.296119
20542366	25	0.34623	0.711955	0.254482	0.237562	0.254297	0.258378	0.319652	0.242362	0.693316	0.329623
20572366	25	0.342869	0.719341	0.2736	0.257369	0.27367	0.363576	0.47288	0.339298	0.679031	0.298398
20582366	25	0.345017	0.736038	0.316814	0.301314	0.31665	0.411948	0.532144	0.380864	0.676973	0.2939
20592366	25	0.0748138	0.662336	0.12606	0.106484	0.126096	0.0787996	0.0912631	0.0870215	0.549942	0.0162249
20602366	25	0.345017	0.734297	0.312307	0.296724	0.31216	0.318605	0.372216	0.293608	0.677219	0.294439
20482366	25	0.342869	0.752436	0.359255	0.344845	0.359226	0.400704	0.477491	0.386634	0.69775	0.339315
20652366	25	0.342869	0.704406	0.234945	0.217498	0.234673	0.251681	0.32958	0.239116	0.671212	0.281307
20682366	25	0.345017	0.737308	0.3201	0.304857	0.320115	0.361487	0.426863	0.35629	0.686721	0.315208
20492366	25	0.336957	0.739452	0.32565	0.310385	0.325522	0.392595	0.483353	0.364474	0.683805	0.308834
20702366	25	0.34623	0.742832	0.334399	0.319321	0.334262	0.384332	0.449949	0.357452	0.709324	0.364615
20712366	25	0.345017	0.739871	0.326735	0.311623	0.326733	0.320798	0.368984	0.314664	0.689249	0.320734
20722366	25	0.34623	0.734817	0.313654	0.29829	0.313692	0.283354	0.319294	0.294321	0.693925	0.330955
20732366	25	0.345017	0.705986	0.239034	0.221813	0.238894	0.295676	0.411231	0.285408	0.646473	0.227231
20782366	25	0.0611839	0.639705	0.0674844	0.0466226	0.0675487	0.0239119	0.0180034	0.0248781	0.579553	0.0809514
20802366	25	0.118948	0.642126	0.0737514	0.0530552	0.0738401	0.148379	0.248259	0.127553	0.578837	0.0793851
20822366	25	0.0389938	0.586996	-0.0689347	-0.0928253	-0.0688384	-0.00431877	0.0335137	-0.0507029	0.517626	-0.0544148
20842366	25	0.0648003	0.604874	-0.0226632	-0.0456511	-0.0226997	0.0697592	0.126576	0.0249801	0.541863	-0.00143569
20852366	25	0.0389938	0.612758	-0.00225872	-0.0247079	-0.00221622	0.0634352	0.0992235	0.0184534	0.540898	-0.00354347
20451367	26	0.0946687	0.617616	0.0103159	-0.0119299	0.0102814	0.0678678	0.110852	0.0364878	0.550844	0.0181975
20491367	26	0.0946687	0.612163	-0.00379806	-0.0263127	-0.00378574	0.0702609	0.11543	0.0287922	0.543401	0.00192736
20571367	26	0.0928829	0.605359	-0.0214078	-0.0443058	-0.0213839	0.126806	0.201726	0.0618626	0.533201	-0.0203702
20621367	26	0.150979	0.644871	0.0808565	0.0602606	0.0808873	0.14854	0.203775	0.0963432	0.58255	0.087502
20631367	26	0.0833268	0.595934	-0.0458038	-0.069248	-0.0457786	0.00367252	0.0234637	-0.0416501	0.54398	0.00319311
20701367	26	0.0933285	0.638074	0.0632637	0.0422506	0.0632726	0.14973	0.207159	0.0958672	0.576615	0.0745282
20711367	26	0.150979	0.646945	0.0862248	0.0657566	0.0862627	0.178302	0.244577	0.125698	0.582459	0.0873027
20741367	26	0.107127	0.630762	0.0443391	0.0229248	0.044371	0.123985	0.169708	0.0827809	0.57059	0.0613589
20771367	26	0.235918	0.639828	0.0678043	0.0466499	0.0675754	0.0944188	0.150032	0.0691542	0.578651	0.0789798
20781367	26	0.34893	0.698262	0.219043	0.201465	0.218992	0.302522	0.412797	0.280993	0.659105	0.254842
20791367	26	0.354961	0.746784	0.344627	0.329944	0.344651	0.359735	0.409266	0.333615	0.701831	0.348238
20801367	26	0.354961	0.715463	0.263561	0.246998	0.263526	0.252993	0.311103	0.252725	0.665443	0.268697
20811367	26	0.354961	0.757364	0.372009	0.35791	0.372004	0.339511	0.375016	0.34488	0.702533	0.349771
20821367	26	0.354961	0.725926	0.290641	0.274723	0.290643	0.331832	0.406257	0.306773	0.678353	0.296915
20831367	26	0.354961	0.751872	0.357796	0.343395	0.357807	0.33047	0.378363	0.342281	0.709333	0.364636
20841367	26	0.339445	0.754163	0.363726	0.349411	0.363691	0.308981	0.32815	0.314648	0.713111	0.372893
20851367	26	0.353203	0.700349	0.224444	0.207053	0.224457	0.239259	0.300783	0.228736	0.65129	0.237761
20861367	26	0.248447	0.702437	0.229849	0.212601	0.229884	0.267596	0.356058	0.266877	0.654052	0.243798
20442367	26	0.34893	0.724977	0.288187	0.271707	0.287693	0.31984	0.425937	0.317157	0.673759	0.286876
20452367	26	0.340539	0.73412	0.31185	0.296337	0.311782	0.33936	0.409317	0.31358	0.67749	0.29503
20482367	26	0.350565	0.704364	0.234836	0.217697	0.234868	0.320159	0.44059	0.306038	0.642948	0.219525
20492367	26	0.340539	0.728898	0.298335	0.282618	0.298365	0.362146	0.448346	0.344764	0.686447	0.314608
20512367	26	0.34623	0.743089	0.335064	0.320137	0.33506	0.384826	0.493468	0.385933	0.696118	0.335748
20522367	26	0.345017	0.740564	0.328529	0.313451	0.32852	0.469638	0.58714	0.430018	0.688918	0.320009
20532367	26	0.232575	0.68823	0.193077	0.174996	0.193104	0.202723	0.232916	0.181587	0.628629	0.188227
20542367	26	0.345017	0.743475	0.336062	0.32117	0.33607	0.322124	0.366287	0.31165	0.705969	0.357282
20552367	26	0.342869	0.692266	0.203522	0.185238	0.203121	0.198296	0.262767	0.196915	0.629838	0.190868
20572367	26	0.356427	0.749911	0.35272	0.338187	0.352714	0.444434	0.538199	0.422756	0.709593	0.365203
20582367	26	0.345017	0.727802	0.295499	0.279669	0.295479	0.352579	0.426684	0.326621	0.694084	0.331303
20592367	26	0.345017	0.714955	0.262248	0.245709	0.262265	0.346414	0.444843	0.324507	0.665438	0.268685
20612367	26	0.345017	0.747976	0.347713	0.332995	0.347635	0.410206	0.490409	0.391034	0.689379	0.321019
20632367	26	0.0731964	0.627993	0.037172	0.0155998	0.0372068	0.0510657	0.0829089	0.0345053	0.552683	0.0222155
20652367	26	0.340363	0.717704	0.269363	0.252879	0.269278	0.304692	0.361457	0.27044	0.663136	0.263655
20662367	26	0.345017	0.718439	0.271265	0.253479	0.269865	0.27485	0.351876	0.257334	0.649187	0.233163
20702367	26	0.338854	0.705649	0.238161	0.220835	0.237937	0.230312	0.288525	0.227589	0.66623	0.270417
20712367	26	0.345017	0.729285	0.299335	0.283527	0.299253	0.308983	0.372634	0.302311	0.681666	0.304158
20732367	26	0.34623	0.719702	0.274533	0.258251	0.274532	0.396233	0.502741	0.346695	0.653619	0.242852
20772367	26	0.342869	0.742549	0.333667	0.318713	0.333667	0.448094	0.558502	0.413292	0.68606	0.313762
20782367	26	0.333453	0.726446	0.291987	0.275791	0.291687	0.384861	0.48795	0.341729	0.667286	0.272724
20792367	26	0.350565	0.746647	0.344272	0.329565	0.344281	0.415412	0.502393	0.403077	0.692892	0.328696
20802367	26	0.341631	0.684842	0.184308	0.165928	0.184235	0.300842	0.40305	0.245014	0.625213	0.180758
20822367	26	0.333453	0.720742	0.277225	0.26099	0.27721	0.324402	0.389684	0.303231	0.665683	0.269222
20832367	26	0.0731964	0.616873	0.00839087	-0.0138361	0.00841703	0.0818847	0.144157	0.0447252	0.546546	0.00880078
10011367	26	0.300898	0.737516	0.320639	0.305402	0.320648	0.351788	0.444781	0.353111	0.654646	0.245095
10021367	26	0.354961	0.766059	0.394514	0.380846	0.394436	0.349633	0.406102	0.369867	0.727683	0.404747
10051367	26	0.354961	0.721555	0.279328	0.26321	0.279383	0.242226	0.281222	0.246721	0.662005	0.261182
10061367	26	0.354961	0.725728	0.290129	0.274139	0.290071	0.315595	0.391451	0.304977	0.67507	0.289739
10081367	26	0.354961	0.738323	0.322728	0.307508	0.322708	0.342647	0.409312	0.336124	0.69025	0.322922
10091367	26	0.339445	0.728825	0.298145	0.282312	0.298065	0.302166	0.354663	0.284672	0.681314	0.303389
10121367	26	0.0782075	0.631497	0.0462403	0.0248915	0.0462945	0.0285215	0.0245318	0.0251915	0.567602	0.0548271
10131367	26	0.339445	0.734311	0.312343	0.296721	0.312158	0.271147	0.305357	0.264777	0.682294	0.305532
10161367	26	0.339445	0.718053	0.270264	0.253906	0.270283	0.237295	0.267894	0.239529	0.666426	0.270846
10211367	26	0.353203	0.741122	0.329972	0.314877	0.329915	0.341354	0.40403	0.340253	0.695861	0.335188
10231367	26	0.353555	0.7282	0.296528	0.280604	0.296395	0.2606	0.299908	0.263939	0.680208	0.300972
10261367	26	0.350434	0.710106	0.249696	0.232676	0.249518	0.243393	0.30089	0.228093	0.657195	0.250668
10291367	26	0.350669	0.705369	0.237438	0.219956	0.237077	0.295565	0.420694	0.285841	0.656862	0.249941
10321367	26	0.33821	0.752462	0.359324	0.344972	0.359349	0.385313	0.485172	0.399886	0.693993	0.331104
10331367	26	0.33821	0.74835	0.34868	0.334091	0.348707	0.313557	0.356757	0.325768	0.696008	0.335509
10341367	26	0.33821	0.731894	0.306089	0.290534	0.306106	0.31968	0.360259	0.307991	0.678011	0.296169
10411367	26	0.346534	0.710929	0.251828	0.235052	0.251842	0.25973	0.32202	0.254343	0.649254	0.23331
10012367	26	0.343935	0.741453	0.330828	0.315849	0.330866	0.381119	0.463933	0.369188	0.687478	0.316863
10022367	26	0.340363	0.755785	0.367923	0.353735	0.36792	0.447141	0.529455	0.41583	0.693881	0.33086
10042367	26	0.34623	0.728942	0.298448	0.282542	0.29829	0.396952	0.525087	0.37136	0.675531	0.290747
10052367	26	0.336957	0.768201	0.400058	0.386625	0.400089	0.495947	0.594709	0.475755	0.71926	0.386334
10062367	26	0.336957	0.713666	0.258911	0.242232	0.258865	0.350981	0.444306	0.312859	0.659112	0.254858
10072367	26	0.333453	0.726997	0.293416	0.277585	0.293441	0.406494	0.496811	0.365163	0.660894	0.258753
10112367	26	0.0754747	0.646732	0.0856721	0.0651462	0.0856657	0.0421948	0.0547954	0.0553342	0.58279	0.0880257
10132367	26	0.341631	0.702474	0.229943	0.212611	0.229894	0.34968	0.448569	0.29755	0.650551	0.236145
10142367	26	0.341631	0.68022	0.172346	0.153443	0.172024	0.277197	0.36802	0.22222	0.630622	0.192583
10162367	26	0.333453	0.743862	0.337065	0.322191	0.337069	0.348188	0.385291	0.327475	0.672393	0.283888
10202367	26	0.0777364	0.643382	0.0770011	0.0563174	0.0770306	0.0165879	0.00549557	0.02981	0.586279	0.0956533
10242367	26	0.350701	0.726297	0.291602	0.275726	0.291623	0.362344	0.468864	0.344036	0.672392	0.283886
10292367	26	0.340539	0.747165	0.345614	0.330828	0.345516	0.395731	0.499665	0.380189	0.698667	0.341321
10332367	26	0.350565	0.67797	0.166522	0.147763	0.166469	0.142672	0.187716	0.145355	0.624703	0.179645
10412367	26	0.345017	0.727347	0.294321	0.278489	0.294325	0.25799	0.309637	0.26853	0.675621	0.290944
10432367	26	0.356427	0.752809	0.360221	0.345852	0.360211	0.410472	0.476464	0.372567	0.702092	0.348808
